# Supplementary material for: Assessment of Fish Community Structure and Invasion Risk in Xinglin Bay, China
Source: Biology (Basel). 2025 Aug 4;14(8):988. doi: 10.3390/biology14080988 (PMC12384033; doi:10.3390/biology14080988)
Supplement: Supplementary file 1 [file biology-14-00988-s001.zip]

Archive with 2 entries (2 files):
- Supplementary material 1(1).pdf
- Supplementary material 2.xlsx
