# Supplementary material for: Assessment of Fish Community Structure and Invasion Risk in Xinglin Bay, China
Source: Biology (Basel). 2025 Aug 4;14(8):988. doi: 10.3390/biology14080988 (PMC12384033; doi:10.3390/biology14080988)
Supplement: Supplementary file 1 [file biology-14-00988-s001.zip › Supplementary material 2.xlsx]

## Sheet: Screening 1
				AS-ISK v2
			Taxon and Assessor details
			Category	Fishes and Lampreys (freshwater)
			Taxon name	Coptodon zillii
			Common name	Red-bellied tilapia
			Assessor	Feng Shilong
			Risk screening context
			Reason and socio-economic benefits
			Risk assessment area	Xinglin Bay, Xiamen, Fujian
			Taxonomy
			Native range
			Introduced range
			URL
				Response	Justification (references or other information)	Confidence
	A. Biogeography/Historical
	1. Domestication/Cultivation
	1	1.01	Has the taxon been the subject of domestication for at least 20 generations?	Yes	In 1978, Coptodon zillii was introduced from Thailand and farmed in southern coastal provinces of China (such as Guangdong, Fujian and Guangxi).	Very high
	2	1.02	Is the taxon harvested in the wild and likely to be sold or used in its live form?	Yes	Coptodon zillii has commercial value, and Zhangzhou and Xiamen in southern Fujian have become production and farming bases for tilapia fry. Most of the counties and districts under the jurisdiction of Zhangzhou City are located in the Jiulong River Basin. In 2000, the tilapia production in Xiangcheng District, Longhai City, and Nanjing County exceeded 3,000 tonnes (Zhong Chuanming and Luo Zhitao,…	Very high
	3	1.03	Does the taxon have invasive races, varieties, sub-taxa or congeners?	Yes	For example, Sarotherodon galilaeus, Oreochromis niloticus, Oreochromis aureus, etc.	Very high
	2. Climate, distribution and introduction risk
	4	2.01	How similar are the climatic conditions between the risk assessment area and the taxon's native range?	High	1. Climate characteristics of the native habitat of Coptodon zillii (1) Geographic and climatic background Native habitat distribution: Coptodon zillii is native to northern and central Africa, mainly distributed in the Nile River basin, Lake Chad, the Congo River basin, the Niger River basin, and the East African Rift Valley. Köppen-Geiger climate classification: Primarily tropical wet and dry c…	Very high
	5	2.02	What is the quality of the climate matching data?	High	1. Data sources and models (1) Köppen-Geiger climate classification data Data source: Köppen-Geiger climate classification data provided by Peel et al. (2007) is based on global climate data from the 20th century (1901–2000), combining temperature and precipitation data for climate zone classification. Data integrity: High. Covers different ecological regions around the world, with a long time sp…	High
	6	2.03	Is the taxon already present outside of captivity in the risk assessment area?	Yes	Chen Xiaoyong et al. Fish resources and invasive species in the Han River basin. Journal of Hydrobiology, 2021, 45(4): 890-899. Coptodon zillii populations have been found in the Han River basin in Guangdong Province. If accidentally introduced through water transport or human activities, they may spread to Fujian waters.	Very high
	7	2.04	How many potential vectors could the taxon use to enter the risk assessment area?	>1	The current status of Coptodon zillii invasion in China and recommendations for prevention and control — Xing Ying: In 1978, Coptodon zillii was introduced from Thailand and was farmed in southern coastal provinces of China (such as Guangdong, Fujian and Guangxi). Although it is cold-tolerant and has strong reproductive ability, it is not farmed on a large scale due to its small size and slow gro…	Very high
	8	2.05	Is the taxon currently found in close proximity to, and likely to enter, the risk assessment area in the near future (e.g. unintentional or intentional introductions)?	Not applicable	Guangdong Province, Guangxi Zhuang Autonomous Region, and Fujian Province are the most severely affected by the invasion of Coptodon zillii. According to current understanding, Coptodon zillii is distributed as far north as Qiandao Lake. Due to the special geographical characteristics of Qiandao Lake, Coptodon zillii should have been introduced artificially, and its invasion has a tendency to exp…	Very high
	3. Invasive elsewhere
	9	3.01	Has the taxon become naturalised outside its native range?	Yes	Zhujiang Fisheries Research Institute. Guangdong Province Tilapia Invasion Status Survey Report, 2019. Wild populations of this species have been discovered in the neighbouring province of Guangdong.	Very high
	10	3.02	In the taxon's introduced range, are there any known adverse impacts to wild or commercial species?	Yes	Coptodon zillii feeds heavily on aquatic plants, posing a deadly threat to aquatic plants and aquatic ecosystems, leading to the collapse of some aquatic plant-type lake ecosystems and a decline in water quality.	Medium
	11	3.03	In the taxon's introduced range, are there any known adverse impacts to aquaculture?	Yes	1 Physical control Conduct targeted control experiments in waters with dense populations of Coptodon zillii and select specific nets for manual removal. 2 Chemical control In areas where Coptodon zillii is a serious threat, before stocking ponds with fry, use quicklime or tea bran to clean the ponds and kill Coptodon zillii. Water must be filtered through a 30-40 mesh screen to prevent fish eggs …	High
	12	3.04	In the taxon's introduced range, are there any known adverse impacts to ecosystem services?	Yes	Coptodon zillii not only has the harmful characteristics of other tilapia, but its habit of feeding on aquatic plants in large quantities poses a fatal threat to the stability of aquatic plants and aquatic ecosystems.	Medium
	13	3.05	In the taxon's introduced range, are there any known adverse socio-economic impacts?	Yes	The current status of Coptodon zillii invasion in China and prevention and control recommendations_Xing Ying, potential socio-economic impact The invasion and spread of Coptodon zillii has affected the stability of fishery resources and the income of fishermen. On the one hand, they compete with other fish in cage farming for food resources, increasing feed consumption and reducing aquaculture ou…	High
	B. Biology/Ecology
	4. Undesirable (or persistence) traits
	14	4.01	Is the taxon likely to be poisonous or pose other risks to human health?	Yes	Human health risks: In addition to posing potential risks to the health of aquatic organisms, tilapia may also pose a threat to human health by spreading diseases. If the pathogens carried by tilapia can infect humans, they may lead to the spread of infectious diseases among the population, causing public health issues.	Medium
	15	4.02	Is the taxon likely to suppress the growth of one or more native species?	Yes	Interspecific competition As the density of Oreochromis niloticus increases, the density of native fish species gradually decreases, and their body condition, length and weight gradually decrease, indicating that Oreochromis niloticus competes with local native species for food resources (Shuai et al., 2019). Therefore, Coptodon zillii and native fish species in southern China's water systems may…	High
	16	4.03	Are there any threatened or protected native species that the taxon would parasitise in the risk assessment area?	No	There are no locally endangered protected species in Xinglin Bay.	High
	17	4.04	Is the taxon adaptable in terms of climatic and other environmental conditions, thus enhancing its potential persistence if it has invaded or is likely to invade the risk assessment area?	Yes	The current status of Coptodon zillii invasion in China and recommendations for prevention and control_Xing Ying. Coptodon zillii has strong cold tolerance and can survive at water temperatures as low as 6.5 °C (Lu Zhongkang, 1987). This characteristic allows it to adapt to the winter water temperatures of southern Chinese waters such as the Pearl River system, the southeast coastal water system,…	High
	18	4.05	Is the taxon likely to disrupt food-web structure or function in aquatic ecosystems if it has invaded or is likely to invade the risk assessment area?	Yes	The current status of Coptodon zillii invasion in China and recommendations for prevention and control_Xing Ying. Coptodon zillii has a large population in some invaded river sections, is not selective in its food choices, and eats a lot. It utilises nutritional resources that local fish do not use. Coptodon zillii eats large amounts of aquatic plants, and when benthic algae and aquatic plants ar…	High
	19	4.06	Is the taxon likely to exert adverse impacts on ecosystem services in the risk assessment area?	Yes	The current status of Coptodon zillii invasion in China and recommendations for prevention and control_Xing Ying Potential socio-economic impacts The invasion and spread of Coptodon zillii has affected the stability of fishery resources and the income of fishermen. On the one hand, they compete with other fish in cage culture for food resources, increasing feed consumption and reducing aquacultur…	High
	20	4.07	Is the taxon likely to host or function as a vector for recognised pests and pathogens that are present in the risk assessment area?	No	There are no documented records of such a situation in the assessment area.	Medium
	21	4.08	Is the taxon likely to host or function as a vector for recognised pests and pathogens that are absent in the risk assessment area?	Yes	Human health risks: In addition to the potential risks to the health of aquatic organisms, the spread of tilapia diseases may also pose a threat to human health. If the pathogens carried by tilapia can infect humans, it may lead to the spread of infectious diseases among the population and cause public health problems.	Medium
	22	4.09	Is the taxon likely to be released from captivity?	Yes	According to our survey data, large numbers of Coptodon zillii were found at many sites in the Xinglinwan River Basin.	High
	23	4.1	Is the taxon versatile in habitat use?	Yes	Ecological adaptability Coptodon zillii has strong cold tolerance and can survive at water temperatures as low as 6.5 °C (Lu Zhongkang, 1987). This characteristic allows it to adapt to southern Chinese waters such as the Pearl River system, the southeast coastal water system, and even the Yangtze River water system. Gu et al. (2018) found that the ratio of Coptodon zillii to Oreochromis niloticus…	Very high
	24	4.11	Is it likely that the taxon's mode of existence or behaviours will reduce habitat quality for native species?	Yes	Habitat destruction The feeding and excretory habits of tilapia can increase water turbidity in aquatic habitats. Changes in habitat turbidity can alter total nitrogen (N) and total phosphorus (P) levels in freshwater ecosystems, thereby affecting the biomass of surrounding plants and phytoplankton (Liu et al., 2023). Since Coptodon zillii needs to dig nests in the substrate for spawning, this ca…	Very high
	25	4.12	Is the taxon likely to maintain a viable population even when present in low densities (or persist in adverse conditions by way of a dormant form)?	Yes	1. Coptodon zillii is highly tolerant and has established large populations in its native habitat and the Xinglinwan River basin.	Medium
	5. Resource exploitation
	26	5.01	Is the taxon likely to put threatened or protected native species under predation or competitive pressure in the risk assessment area?	No	There are no native protected species in the Xinglinwan area.	High
	27	5.02	Is the taxon likely to sequester resources to the detriment of native species in the risk assessment area?	Yes	As the density of Oreochromis niloticus increases, the density of native fish species gradually decreases, and their body length and weight gradually decrease, indicating that Oreochromis niloticus competes with local native species for food resources (Shuai et al., 2019). Therefore, Coptodon zillii and native fish species in southern China's water systems may overlap in terms of space and nutrit…	High
	6. Reproduction
	28	6.01	Is the taxon likely to exhibit changes in reproductive strategy in response to environmental conditions?	Yes	Coptodon zillii is a bottom-spawning tilapia species that exhibits monogamous and biparental care behaviour during the breeding season. It can breed throughout the year in tropical waters with temperatures above 20°C, but in the temperate waters of Lake Kinneret in Israel, it only breeds between April and August (Bruton et al., 1992). In its native habitat, when water temperatures exceed 20°C, ma…	Very high
	29	6.02	Is the taxon likely to produce viable gametes or propagules in the risk assessment area?	Yes	In the waters of southern China, Coptodon zillii reaches sexual maturity and can reproduce in the year of its birth (Zhao Lichao, 2019), with the peak breeding season occurring between May and October (He Yaosheng et al., 2013). He Yaosheng et al. (2013) found that the average absolute reproductive capacity of Coptodon zillii in Dongjiang was as high as 7,991 eggs. Li Junfeng et al. (2023) conduc…	High
	30	6.03	Is the taxon likely to hybridise with native species under natural conditions?	No	Currently, there is no clear evidence that Coptodon zillii can hybridise with native non-cichlid fish species.	High
	31	6.04	Is the taxon likely to be hermaphroditic or to exhibit asexual reproduction?	No	Tilapia are dioecious and do not reproduce asexually.	High
	32	6.05	Is the taxon dependent on the presence of another species (or specific habitat features) to complete its life cycle?	No	In its native habitat, when the water temperature exceeds 20°C, mature individuals begin to seek mates and select mates, often nesting and spawning in waters with sandy or muddy bottoms. Males establish territories, clean nests, and display to different females to attract one of them. The nest-building process is carried out jointly by both male and female fish (Bruton et al., 1992). The nest (di…	High
	33	6.06	Is the taxon likely to produce a large number of offspring or propagules?	Yes	Preliminary research on the reproductive capacity of non-native Coptodon zillii individuals shows that in each spawning, mouthbrooding tilapia, such as Oreochromis niloticus, produce fewer than 350 eggs [12], while non-mouthbrooding tilapia, such as Coptodon zillii, produce more than 120,000 eggs [11]. In addition, the absolute reproductive capacity of Coptodon zillii in Dongjiang in this study w…	Very high
	34	6.07	How many time units (days, months, years) does the taxon require to reach the age at first reproduction?	5	In the waters of southern China, Coptodon zillii can reach sexual maturity and reproduce in the year of birth (Zhao Lichao, 2019), with the peak breeding season occurring between May and October (He Yaosheng et al., 2013).	High
	7. Dispersal mechanisms
	35	7.01	How many potential vectors or pathways could the taxon use to disperse within the risk assessment area (with suitable habitats nearby)?	>1	The potential pathways for the spread of the Qi's tilapia include: (1) abandonment or escape from aquaculture facilities, which is one of the most significant pathways; (2) the ornamental fish trade, as its small size and red abdomen make it popular among some ornamental fish enthusiasts, and live specimens can currently be easily purchased on certain online trading platforms; (3) the transportat…	High
	36	7.02	Will any of these vectors or pathways bring the taxon in close proximity to one or more protected areas?	Yes	Coptodon zillii is widely distributed in the Xinglinwan River basin, covering almost the entire river basin.	High
	37	7.03	Does the taxon have a means of actively attaching itself to hard substrata such that it enhances the likelihood of dispersal?	No	Coptodon zillii, also known as red-bellied tilapia, belongs to the order Perciformes, family Cichlidae, and genus Coptodon. It has a flat body, usually dark brown with iridescence, a darker back, 7-8 dark vertical stripes on the sides, and a concave caudal fin. There is a black spot behind the dorsal fin, and the throat and abdomen are red. Its native range includes the southern coast of Morocco,…	High
	38	7.04	Is natural dispersal of the taxon likely to occur as eggs or as seeds or spores in the risk assessment area?	No	Tilapia does not have this characteristic.	High
	39	7.05	Is natural dispersal of the taxon likely to occur as larvae or juveniles or as fragments or seedlings in the risk assessment area?	Yes	Traces of Coptodon zillii were found in almost all of the samples collected from Xinglin Bay during this study.	Very high
	40	7.06	Are any life stages of the taxon likely to migrate into the risk assessment area for reproduction?	No	Tilapia does not migrate or spread.	High
	41	7.07	Are propagules or eggs of the taxon likely to be dispersed in the risk assessment area by other species?	No	Salt tolerance of tilapia and research progress, Yu Yanling, Zhang Yongde.	High
	42	7.08	Is dispersal of the taxon along any of the vectors or pathways mentioned in the previous seven Questions (35–41: i.e. either unintentional or intentional) likely to be rapid?	Yes	The decline in fish species diversity and the depletion of native fish resources due to reduced biodiversity, deteriorating water quality, and human disturbance are also important factors contributing to the rapid spread of tilapia.	High
	43	7.09	Is dispersal of the taxon density dependent?	Yes	When the density of Coptodon zillii increases, the rate of spread may increase. This is because, in high-density situations, interactions between individuals in the fish population increase, which may lead to faster information transmission and aggregation behaviour.	High
	8. Tolerance attributes
	44	8.01	Is the taxon able to withstand being out of water for extended periods at some stage of its life cycle?	No	Coptodon zillii (Tilapia) is a fish species that can adapt to low-oxygen environments to a certain extent, but it cannot survive out of water for long periods of time. They usually need water to breathe and survive.	Very high
	45	8.02	Is the taxon tolerant of a wide range of water quality conditions?	Yes	The current status of Coptodon zillii invasion in China and recommendations for prevention and control_Xing Ying, The feeding and excretion habits of tilapia can lead to increased turbidity in aquatic habitats, and changes in habitat turbidity can alter total nitrogen (N) and total phosphorus (P) in freshwater ecosystems, thereby affecting the biomass of surrounding plants and phytoplankton (Liu …	Very high
	46	8.03	Can the taxon be controlled or eradicated in the wild with chemical, biological or other agents and means?	Yes	The current status of Coptodon zillii invasion in China and recommendations for prevention and control_Xing Ying, comprehensive management combining measures. (1) Physical control. Led by the fisheries authorities, local people should be mobilised to carry out regular concentrated fishing and removal in waters with high Coptodon zillii population densities to reduce their numbers. At the same tim…	Very high
	47	8.04	Is the taxon likely to benefit from environmental or human disturbance?	Yes	Typhoons, heavy rains, floods and other factors have increased the growth and spread of Coptodon zillii	Medium
	48	8.05	Is the taxon able to tolerate salinity levels that are higher or lower than those found in its usual environment?	Yes	Coptodon zillii is also more tolerant to acidity and alkalinity than most fish, withstanding a pH range of 6 to 9 (Philippart et al., 1982). Coptodon zillii is naturally distributed in waters such as the Gulf of Suez in the Red Sea, Lake Karun in Egypt, and the Gulf of Aboukir in Egypt (salinity 36‰-45‰) (El-Sayed, 2006) and is considered one of the most salt-tolerant species of tilapia. It has b…	Very high
	49	8.06	Are there effective natural enemies of the taxon present in the risk assessment area?	No	1. Potential predators (1) Native predatory fish ① Micropterus salmoides Background of introduction: Micropterus salmoides has been introduced into some waters in Fujian Province and has strong predatory abilities, with a significant control effect on small fish and shrimp in particular. Predatory potential: Experiments and field observations have shown that Micropterus salmoides can effectively …	High
	C. Climate change
	9. Climate change
	50	9.01	Under the predicted future climatic conditions, are the risks of entry into the risk assessment area posed by the taxon likely to increase, decrease or not change?	Increase	Coptodon zillii has strong cold tolerance and can survive at a water temperature of 6.5 °C (Lu Zhongkang, 1987). This characteristic allows it to adapt to winter water temperatures in southern Chinese waters such as the Pearl River system, the southeast coastal waters, and even the Yangtze River system. Gu et al. (2018) found that the ratio of Coptodon zillii to Oreochromis niloticus in major wat…	High
	51	9.02	Under the predicted future climatic conditions, are the risks of establishment within the risk assessment area posed by the taxon likely to increase, decrease or not change?	Increase	Tilapia species exhibit euryhalinity, thermotolerance, omnivorous feeding habits, strong adaptability, early maturity, short spawning cycles, and high reproductive capacity. Under artificial养殖 conditions, juvenile fish can reach sexual maturity within 4–5 months after hatching. In southern China, between May and October, adult fish can spawn naturally 4 to 6 times, and fertilised eggs can be incu…	High
	52	9.03	Under the predicted future climatic conditions, are the risks of dispersal within the risk assessment area posed by the taxon likely to increase, decrease or not change?	Increase	1. Climate Change Trends and Future Environmental Changes in Xinglin Bay According to the Sixth Assessment Report (AR6) of the Intergovernmental Panel on Climate Change (IPCC), the climate change trends in China's southeastern coastal regions (including Xiamen, Fujian) are primarily characterised by: Rising temperatures: Over the next 30–50 years, the regional annual average temperature is projec…	High
	53	9.04	Under the predicted future climatic conditions, what is the likely magnitude of future potential impacts by the taxon on biodiversity or ecosystem integrity and status?	Higher	As evidenced by the proportion of tilapia species, individual numbers, and weight in fish catches, tilapia have become the dominant species, and even the dominant species, in Xinglin Bay waters. The limited number of fish species in this survey is partly due to the limited number of surveys conducted. However, tilapia possess a competitive advantage over native fish species, and their spread and …	High
	54	9.05	Under the predicted future climatic conditions, what is the likely magnitude of future potential impacts by the taxon on ecosystem structure or function?	Higher	Interspecies competition With the increase in the density of Oreochromis niloticus, the density of native fish species has gradually decreased, and their body condition, body length and body weight have gradually decreased, indicating that Oreochromis niloticus competes with local native species for food resources (Shuai et al., 2019). Therefore, Coptodon zillii and native fish species in souther…	High
	55	9.06	Under the predicted future climatic conditions, what is the likely magnitude of future potential impacts by the taxon on ecosystem services and related socio-economic factors?	Higher	The invasion and spread of Coptodon zillii has affected the stability of fishery resources and fishermen's income. On the one hand, they compete with other fish in cage culture for food resources, increasing feed consumption and reducing aquaculture output value. On the other hand, they compete with native fish for food resources, increasing fishing pressure on native species, affecting catch per…	High
			Statistics
			Scores
			BRA	43
			BRA Outcome	High
			BRA+CCA	55
			BRA+CCA Outcome	High
			Score partition
			A. Biogeography/Historical	24
			1. Domestication/Cultivation	4
			2. Climate, distribution and introduction risk	2
			3. Invasive elsewhere	18
			B. Biology/Ecology	19
			4. Undesirable (or persistence) traits	10
			5. Resource exploitation	2
			6. Reproduction	1
			7. Dispersal mechanisms	1
			8. Tolerance attributes	5
			C. Climate change	12
			9. Climate change	12
			Answered Questions
			Total	55
			A. Biogeography/Historical	13
			1. Domestication/Cultivation	3
			2. Climate, distribution and introduction risk	5
			3. Invasive elsewhere	5
			B. Biology/Ecology	36
			4. Undesirable (or persistence) traits	12
			5. Resource exploitation	2
			6. Reproduction	7
			7. Dispersal mechanisms	9
			8. Tolerance attributes	6
			C. Climate change	6
			9. Climate change	6
			Sectors affected
			Commercial	21
			Environmental	12
			Species or population nuisance traits	27
			Thresholds
			BRA	24.5
			BRA+CCA	26.5
			Confidence
			BRA+CCA	0.8
			BRA	0.8
			CCA	0.75
			Date and Time
		2025-03-19 21:01:04

## Sheet: Screening 2
				AS-ISK v2
			Taxon and Assessor details
			Category	Fishes and Lampreys (freshwater)
			Taxon name	Oreochromis niloticus
			Common name	Nile tilapia
			Assessor	Feng Shilong
			Risk screening context
			Reason and socio-economic benefits
			Risk assessment area	Xinglin Bay, Xiamen, Fujian
			Taxonomy
			Native range
			Introduced range
			URL
				Response	Justification (references or other information)	Confidence
	A. Biogeography/Historical
	1. Domestication/Cultivation
	1	1.01	Has the taxon been the subject of domestication for at least 20 generations?	Yes	Nile tilapia is one of the dominant species in Almond Bay.	Very high
	2	1.02	Is the taxon harvested in the wild and likely to be sold or used in its live form?	Yes	Oreochromis niloticus is sold live when caught in the wild due to its high abundance, relatively low price point, nutrient richness and fast growth.	Very high
	3	1.03	Does the taxon have invasive races, varieties, sub-taxa or congeners?	Yes	Examples include the Sarotherodon galilaeus, Coptodon zillii, Oreochromis aureus, and more!	Very high
	2. Climate, distribution and introduction risk
	4	2.01	How similar are the climatic conditions between the risk assessment area and the taxon's native range?	High	Oreochromis niloticus is native to the Nile River system in Africa. The optimum growing water temperature is 25-32 degrees Celsius. The upper limit of lethal temperature is 42℃, and the lower limit is 10℃. 14-15℃ appetite loss. 10℃ no feeding at all. At the same time belongs to the wide salinity fish, can adapt to a wide range of salinity changes. The Nile River system, where it originates from, …	High
	5	2.02	What is the quality of the climate matching data?	High	1. Climatic characteristics of Oreochromis niloticus origin (1) Geographic and climatic background Distribution of origin: Oreochromis niloticus is native to the Nile River Basin in Africa, Sudan, Egypt and part of East Africa. It is also farmed in captivity in several tropical and subtropical regions and has adapted to diverse climatic conditions. Köppen-Geiger climate classification: Mainly tro…	High
	6	2.03	Is the taxon already present outside of captivity in the risk assessment area?	Yes	A large number of Oreochromis niloticus were obtained from this field sample collection in Henglin Bay, which contained Oreochromis niloticus.	Very high
	7	2.04	How many potential vectors could the taxon use to enter the risk assessment area?	>1	Invasion Risk Assessment and Countermeasures for Prevention and Control of Exotic Farmed Fish - Taking Oreochromis niloticus as an Example - Xu Xudan: The main way for Oreochromis niloticus to invade our country is through intentional introduction. 22 Oreochromis niloticus were first introduced from the Sudanese territory of the Nile River by the Yangtze River Fisheries Research Institute (YRFI) …	Very high
	8	2.05	Is the taxon currently found in close proximity to, and likely to enter, the risk assessment area in the near future (e.g. unintentional or intentional introductions)?	Not applicable	Invasion Risk Assessment and Countermeasures for Prevention and Control of Exotic Farmed Fish - Oreochromis niloticus as an Example - Xu Xudan: Oreochromis niloticus belongs to the tropical fishes, and its fitness areas in China are Guangdong, Guangxi, Hainan and other provinces (autonomous regions). These areas are well developed and crisscrossed with water systems, which provide conditions for …	Very high
	3. Invasive elsewhere
	9	3.01	Has the taxon become naturalised outside its native range?	Yes	Oreochromis niloticus is the dominant species in the Bay, accounting for more than 30% of the total, and individuals at different growth stages were caught in non-farmed areas (e.g., the mouth of the Bay and tributaries), indicating that it has the ability to reproduce naturally	High
	10	3.02	In the taxon's introduced range, are there any known adverse impacts to wild or commercial species?	Yes	Invasion Risk Assessment and Countermeasures for Prevention and Control of Exotic Farmed Fish - Oreochromis niloticus as an Example - Xu Xudan: The hazards of Oreochromis niloticus to the ecosystem are mainly reflected in 2 aspects. (1) Crowding out the ecological niche. Oreochromis niloticus has a strong adaptive ability, does not require high water quality of the living environment, and has a s…	Very high
	11	3.03	In the taxon's introduced range, are there any known adverse impacts to aquaculture?	Yes	A large number of Oreochromis niloticus and large individuals were collected in Xinglin Bay, which required additional costs to control the number of	High
	12	3.04	In the taxon's introduced range, are there any known adverse impacts to ecosystem services?	Yes	Invasion Risk Assessment and Countermeasures for Prevention and Control of Exotic Farmed Fish - Oreochromis niloticus as an Example - Xu Xudan: The hazards of Oreochromis niloticus to the ecosystem are mainly reflected in 2 aspects. (1) Crowding out the ecological niche. Oreochromis niloticus has a strong adaptive ability, does not require high water quality of the living environment, and has a s…	Very high
	13	3.05	In the taxon's introduced range, are there any known adverse socio-economic impacts?	Yes	On the one hand, Oreochromis niloticus has a strong adaptive ability, does not require high water quality for its living environment, and has a strong fecundity and miscellaneous food habits, which will form a strong competition with local species in terms of food and space, and form a dominant population in the natural waters, resulting in the reduction or disappearance of local fish species, an…	High
	B. Biology/Ecology
	4. Undesirable (or persistence) traits
	14	4.01	Is the taxon likely to be poisonous or pose other risks to human health?	No	On the one hand, Oreochromis niloticus has a strong adaptive ability, does not require high water quality for its living environment, and has a strong reproduction and mixed diet, which will form a strong competition with local species in terms of food and space, forming a dominant population in the natural waters, resulting in the reduction or disappearance of local fish species, and the diversi…	High
	15	4.02	Is the taxon likely to suppress the growth of one or more native species?	Yes	1. Oreochromis niloticus competes strongly with native omnivorous fishes, which can lead to a significant reduction or even disappearance of indigenous species (Vos et al., 1990; Weyl, 2008). Oreochromis niloticus also affects the benthic-plankton habitat coupling through ‘upward effect’ and ‘downward effect’ (Mei Xueying et al., 2021).2. Oreochromis niloticus has a strong adaptive ability, does …	Very high
	16	4.03	Are there any threatened or protected native species that the taxon would parasitise in the risk assessment area?	No	There is no evidence that Oreochromis niloticus is a parasitic or predatory threat to endangered or locally protected species in the Xinglin Bay area of Xiamen.	High
	17	4.04	Is the taxon adaptable in terms of climatic and other environmental conditions, thus enhancing its potential persistence if it has invaded or is likely to invade the risk assessment area?	Yes	Invasion Risk Assessment and Prevention and Control Countermeasures of Exotic Farmed Fish - A Case Study of Oreochromis niloticus - Xu Xudan: Oreochromis niloticus has a strong adaptive capacity, which is reflected in various aspects such as adaptation to climate change and disease resistance. Its tolerance range of temperature, salinity and dissolved oxygen is wide. The temperature range of Oreo…	Very high
	18	4.05	Is the taxon likely to disrupt food-web structure or function in aquatic ecosystems if it has invaded or is likely to invade the risk assessment area?	Yes	1.The diet of Oreochromis niloticus is omnivorous (Peterson et al., 2006). Oreochromis niloticus has a strong predatory ability, even actively pursuing swimming animals and swallowing larger food items (Liu Huanliang et al., 1994).2. Oreochromis niloticus competes strongly with native omnivorous fishes, which can lead to a significant reduction or even disappearance of indigenous species (Vos et …	Very high
	19	4.06	Is the taxon likely to exert adverse impacts on ecosystem services in the risk assessment area?	Yes	Oreochromis niloticus competes strongly with native omnivorous fishes, which may lead to a significant reduction or even disappearance of indigenous species (Vos et al., 1990; Weyl, 2008). It will cause a significant reduction in the types of fish caught by fishermen, as well as the types of angling, which will in turn affect income levels.2. Oreochromis niloticus can significantly increase the t…	High
	20	4.07	Is the taxon likely to host or function as a vector for recognised pests and pathogens that are present in the risk assessment area?	No	There is currently no evidence in the literature that	Low
	21	4.08	Is the taxon likely to host or function as a vector for recognised pests and pathogens that are absent in the risk assessment area?	No	There is currently no evidence that	Low
	22	4.09	Is the taxon likely to be released from captivity?	Yes	Oreochromis niloticus may escape from the treatment of transported water and there is a high probability of escape from the aquaculture outlet or in case of flood hazards	High
	23	4.1	Is the taxon versatile in habitat use?	Yes	Ecological adaptations: Oreochromis niloticus is a tropical fish with a suitable temperature range of 16-38°C and an optimum growth water temperature of 24-32°C, with fastest growth at 30°C. The upper lethal temperature limit is 42°C, with a maximum of 10°C. The upper limit of lethal temperature is 42℃, the lower limit is 10℃. 14-15℃ appetite loss. 10℃ no feeding at all. Oreochromis niloticus is …	Very high
	24	4.11	Is it likely that the taxon's mode of existence or behaviours will reduce habitat quality for native species?	Yes	Oreochromis niloticus can significantly increase the total nitrogen and total phosphorus concentration in water, providing a large amount of nutrient salts for phytoplankton growth, which increases the density of planktonic algae and reduces the transparency of the water body (Liu Hui et al., 2008; Zhang et al., 2017)	Very high
	25	4.12	Is the taxon likely to maintain a viable population even when present in low densities (or persist in adverse conditions by way of a dormant form)?	Yes	Oreochromis niloticus has been found to have established populations in its native range, in the Jiulong River Basin where it was introduced, in the waters of Guangxi and Guangdong, in the Yangtze River Basin, and in many other parts of the world, suggesting that it can maintain an effective population at low density	High
	5. Resource exploitation
	26	5.01	Is the taxon likely to put threatened or protected native species under predation or competitive pressure in the risk assessment area?	No	No protected species in Xinglin Bay	Very high
	27	5.02	Is the taxon likely to sequester resources to the detriment of native species in the risk assessment area?	Yes	The number of native fish species (e.g. Spiny loach, Zhonghua sandpiper) in Xinglin Bay has declined significantly in the last decade, which is significantly and negatively correlated with the expansion of the tilapia population.	High
	6. Reproduction
	28	6.01	Is the taxon likely to exhibit changes in reproductive strategy in response to environmental conditions?	Yes	Oreochromis niloticus is highly reproductive and has strong juvenile guarding behaviour. Oreochromis niloticus reaches sexual maturity in 4 months, and the gonads of sexually mature individuals mature several times a year and spawn in batches, with a minimum spawning cycle of 25 d (Wu Fuhuang et al., 1991). Compared with many freshwater and marine fishes (Chen Gang, 1996), Nile tilapia have an ea…	Very high
	29	6.02	Is the taxon likely to produce viable gametes or propagules in the risk assessment area?	Yes	Oreochromis niloticus spawns 3-4 times a year in Guangdong and Fujian, with an interval of 30-40 days between each spawning. In the Yangtze River basin, it spawns 2-3 times a year, with an interval of 30-50 days between each spawning. The second spawning produces more eggs than the first. The number of eggs carried by Oreochromis niloticus varies depending on the size of the individual. Individua…	High
	30	6.03	Is the taxon likely to hybridise with native species under natural conditions?	No	Tilapia species can mate and reproduce naturally between species (Li Jiale and Li Sifa, 2001), but distant hybridisation is relatively difficult (Lou Yundong and Li Xiaoqin, 2006; Yang Hong et al., 2004).	High
	31	6.04	Is the taxon likely to be hermaphroditic or to exhibit asexual reproduction?	No	Oreochromis niloticus is dioecious, with large differences in size between male and female individuals, with males being larger. There is no asexual reproduction.	Very high
	32	6.05	Is the taxon dependent on the presence of another species (or specific habitat features) to complete its life cycle?	No	Oreochromis niloticus does not require special habitat conditions for reproduction.	High
	33	6.06	Is the taxon likely to produce a large number of offspring or propagules?	Yes	Oreochromis niloticus is a multiple spawning species, with a breeding season in Dongjiang from May to November. Mature eggs range in length from 1.7 to 2.65 mm. The absolute reproductive capacity of individuals ranges from 737 to 9395 eggs, with an average of 3319 eggs. the number of eggs laid per spawning varies between 279 and 3,561, with an average of 1,258; the relative reproductive capacity …	High
	34	6.07	How many time units (days, months, years) does the taxon require to reach the age at first reproduction?	4	Oreochromis niloticus reaches sexual maturity in four months, and sexually mature individuals mature multiple times per year, spawning in batches with a minimum spawning cycle of 25 days (Wu Fuhuang et al., 1991).	High
	7. Dispersal mechanisms
	35	7.01	How many potential vectors or pathways could the taxon use to disperse within the risk assessment area (with suitable habitats nearby)?	>1	Risk assessment and prevention and control measures for invasive alien fish species: the case of Oreochromis niloticus - Xu Xudan: Oreochromis niloticus is a tropical fish species, and its suitable habitat in China is in Guangdong, Guangxi, Hainan and other provinces (autonomous regions). These areas have well-developed water systems that criss-cross the land, providing conditions for the spread …	High
	36	7.02	Will any of these vectors or pathways bring the taxon in close proximity to one or more protected areas?	No	Xinglin Bay has no national protected area	High
	37	7.03	Does the taxon have a means of actively attaching itself to hard substrata such that it enhances the likelihood of dispersal?	No	Oreochromis niloticus does not have specialised organs with adsorption capabilities.	High
	38	7.04	Is natural dispersal of the taxon likely to occur as eggs or as seeds or spores in the risk assessment area?	No	Oreochromis niloticus does not have this characteristic	High
	39	7.05	Is natural dispersal of the taxon likely to occur as larvae or juveniles or as fragments or seedlings in the risk assessment area?	Yes	Oreochromis niloticus was found at all six sampling sites selected for this survey of Xinglin Bay	High
	40	7.06	Are any life stages of the taxon likely to migrate into the risk assessment area for reproduction?	No	Oreochromis niloticus does not have migratory behaviour or a mechanism for spreading	High
	41	7.07	Are propagules or eggs of the taxon likely to be dispersed in the risk assessment area by other species?	No	Mature male Oreochromis niloticus dig nests, and after the parent fish lay eggs and fertilise them in the nest, the female fish take the fertilised eggs into their mouths and leave. The fertilised eggs hatch in the female fish's mouth until the fry are able to feed on natural food, which generally takes about 15 days (Qiu Qianru et al., 1979). The fry gather near the parent fish for several days …	High
	42	7.08	Is dispersal of the taxon along any of the vectors or pathways mentioned in the previous seven Questions (35–41: i.e. either unintentional or intentional) likely to be rapid?	Yes	Oreochromis niloticus is highly adaptable to its environment and has strong reproductive capacity. The large number of Oreochromis niloticus caught during the field survey of the Xinglinwan River Basin indicates that it spreads rapidly.	High
	43	7.09	Is dispersal of the taxon density dependent?	Yes	When the density of Oreochromis niloticus increases, the rate of spread may increase. This is because as the density of the fish population increases, the interaction between individuals in the population increases, as does the ability and speed of information transmission, which accelerates the spread of the fish population.	High
	8. Tolerance attributes
	44	8.01	Is the taxon able to withstand being out of water for extended periods at some stage of its life cycle?	No	Oreochromis niloticus is highly tolerant of low oxygen levels. Zhang Zhongying et al. (1982) reported that the oxygen consumption rate of Oreochromis niloticus is 0.068-0.251 mg·g-1·h-1, and the suffocation point is 0.07-0.23 mg·L-1, which is lower than the suffocation points of fish species such as blue fish, grass fish, and crucian carp. However, Oreochromis niloticus cannot leave the water for…	Very high
	45	8.02	Is the taxon tolerant of a wide range of water quality conditions?	Yes	Oreochromis niloticus has a strong ability to adapt, which is reflected in its adaptation to climate change and disease resistance. It has a wide tolerance range for temperature, salinity, and dissolved oxygen. The suitable temperature range for Oreochromis niloticus is 16-42 °C, with the optimal temperature being 24-32 °C (Li Sifa, 1998). According to the experimental results of Wu Fuhuang and L…	Very high
	46	8.03	Can the taxon be controlled or eradicated in the wild with chemical, biological or other agents and means?	Yes	1. For the emergency prevention and control of escaped Oreochromis niloticus in small water bodies, relevant research has been carried out in China, and an organophosphorus drug, ‘Mingfeiling’, has been selected, which has a significant effect on the specific extermination of Oreochromis niloticus (Gu Dang'en et al., 2018; Ma Guangming et al., 2014). The control of invasive species should compreh…	Very high
	47	8.04	Is the taxon likely to benefit from environmental or human disturbance?	Yes	1. In terms of natural disasters, after some Oreochromis niloticus breeding ponds encounter floods and heavy rains, many Oreochromis niloticus escape from the breeding ponds. 2. Due to the construction of water conservancy projects, large reservoir areas have been formed, and these still water reservoirs further provide a place for Oreochromis niloticus to breed and reproduce.	High
	48	8.05	Is the taxon able to tolerate salinity levels that are higher or lower than those found in its usual environment?	Yes	Oreochromis niloticus is a euryhaline fish that can adapt to a wide range of salinity changes and can be transferred directly from fresh water to seawater with a salinity of 15‰, and vice versa. If the salinity is gradually increased from a low level (below 15‰) after a short period of acclimatisation, it can eventually grow normally in seawater with a salinity of 30‰ and still survive at a salin…	Very high
	49	8.06	Are there effective natural enemies of the taxon present in the risk assessment area?	Yes	In water bodies such as Xinglin Bay (located in Xiamen City, Fujian Province, China), the natural enemies of tilapia may include: Large fish: Predatory fish such as black fish and catfish may prey on tilapia, especially juveniles. Birds: Some water birds, such as herons and kingfishers, may prey on tilapia. Reptiles: Snakes and turtles may also prey on tilapia. Humans: Human fishing is an importa…	High
	C. Climate change
	9. Climate change
	50	9.01	Under the predicted future climatic conditions, are the risks of entry into the risk assessment area posed by the taxon likely to increase, decrease or not change?	Increase	The optimal temperature range for Oreochromis niloticus is 16-42 °C, with the most suitable temperature being 24-32 °C (Li Sifa, 1998). According to the experimental results of Wu Fuhuang and Liu Hanwen (1997), the minimum lethal temperature of Oreochromis niloticus is 5.5°C, the minimum feeding temperature is 11°C, the minimum wintering temperature is 13°C, and the minimum reproduction temperatu…	High
	51	9.02	Under the predicted future climatic conditions, are the risks of establishment within the risk assessment area posed by the taxon likely to increase, decrease or not change?	Increase	Oreochromis niloticus is a warm-water fish native to tropical and subtropical regions. It belongs to the order Perciformes, family Cichlidae, genus Oreochromis, and is one of the larger species in the genus Oreochromis (Wang Binxian, 1979). It has strong reproductive capacity, rapid growth, tolerance to coarse feed, and strong adaptability (Chen Shengjun et al., 2007), and can grow in freshwater,…	High
	52	9.03	Under the predicted future climatic conditions, are the risks of dispersal within the risk assessment area posed by the taxon likely to increase, decrease or not change?	Increase	Oreochromis niloticus, Coptodon zillii, Cichla monosa, and other tilapia species have basically adapted to the ecological environment of Xinglin Bay and can reproduce freely and normally, becoming one of the dominant species in Xinglin Bay.	High
	53	9.04	Under the predicted future climatic conditions, what is the likely magnitude of future potential impacts by the taxon on biodiversity or ecosystem integrity and status?	Higher	Oreochromis niloticus competes intensely with local omnivorous fish, which can lead to a significant reduction or even disappearance of native species (Vos et al., 1990; Weyl, 2008). It also affects the coupling of benthic and planktonic habitats through ‘upward effects’ and ‘downward effects’ (Mei Xueying et al., 2021).	High
	54	9.05	Under the predicted future climatic conditions, what is the likely magnitude of future potential impacts by the taxon on ecosystem structure or function?	Higher	Oreochromis niloticus can significantly increase the total nitrogen and total phosphorus concentrations in the water, providing a large amount of nutrient salts for phytoplankton growth, increasing the density of planktonic algae, and reducing water transparency (Liu Hui et al., 2008; Zhang et al., 2017).	High
	55	9.06	Under the predicted future climatic conditions, what is the likely magnitude of future potential impacts by the taxon on ecosystem services and related socio-economic factors?	Higher	The invasion of Oreochromis niloticus has affected ecological resources and fishermen's income. On the one hand, the large-scale reproduction of Oreochromis niloticus has severely squeezed the living space of local fish, affecting local biodiversity, increasing fishing pressure on local species, and reducing fishing pressure on fishermen; but on the other hand, the large-scale farming and export …	High
			Statistics
			Scores
			BRA	38
			BRA Outcome	High
			BRA+CCA	50
			BRA+CCA Outcome	High
			Score partition
			A. Biogeography/Historical	24
			1. Domestication/Cultivation	4
			2. Climate, distribution and introduction risk	2
			3. Invasive elsewhere	18
			B. Biology/Ecology	14
			4. Undesirable (or persistence) traits	8
			5. Resource exploitation	2
			6. Reproduction	1
			7. Dispersal mechanisms	0
			8. Tolerance attributes	3
			C. Climate change	12
			9. Climate change	12
			Answered Questions
			Total	55
			A. Biogeography/Historical	13
			1. Domestication/Cultivation	3
			2. Climate, distribution and introduction risk	5
			3. Invasive elsewhere	5
			B. Biology/Ecology	36
			4. Undesirable (or persistence) traits	12
			5. Resource exploitation	2
			6. Reproduction	7
			7. Dispersal mechanisms	9
			8. Tolerance attributes	6
			C. Climate change	6
			9. Climate change	6
			Sectors affected
			Commercial	21
			Environmental	11
			Species or population nuisance traits	22
			Thresholds
			BRA	24.5
			BRA+CCA	26.5
			Confidence
			BRA+CCA	0.82
			BRA	0.83
			CCA	0.75
			Date and Time
		2025-03-19 21:01:21

## Sheet: Screening 3
				AS-ISK v2
			Taxon and Assessor details
			Category	Fishes and Lampreys (freshwater)
			Taxon name	Sarotherodon galilaeus
			Common name	Spotted tilapia
			Assessor	Feng Shilong
			Risk screening context
			Reason and socio-economic benefits
			Risk assessment area	Xinglin Bay, Xiamen, Fujian
			Taxonomy
			Native range
			Introduced range
			URL
				Response	Justification (references or other information)	Confidence
	A. Biogeography/Historical
	1. Domestication/Cultivation
	1	1.01	Has the taxon been the subject of domestication for at least 20 generations?	Yes	Preliminary Observation on the Biological Characteristics and Trial Culture Effect of Sarotherodon galilaeus — Wei Yusheng: Sarotherodon galilaeus was introduced to China in 1978. At water temperatures between 25 and 31°C, it reaches sexual maturity after 120 to 140 days of cultivation. To date, it has been domesticated for more than 20 generations.	Very high
	2	1.02	Is the taxon harvested in the wild and likely to be sold or used in its live form?	Yes	The adult body size of Sarotherodon galilaeus is similar to that of Nile tilapia (Oreochromis niloticus); both are large-sized tilapia species and have market value when harvested.	Very high
	3	1.03	Does the taxon have invasive races, varieties, sub-taxa or congeners?	Yes	Other subspecies, such as Nile tilapia (Oreochromis niloticus), Mozambique tilapia (Oreochromis mossambicus), and Oreochromis aureus, are all considered invasive species.	Very high
	2. Climate, distribution and introduction risk
	4	2.01	How similar are the climatic conditions between the risk assessment area and the taxon's native range?	High	Sarotherodon galilaeus is native to northern and central Africa, mainly distributed in the Nile River basin, Jordan River basin, Lake Chad, Niger River basin, and some coastal lakes and reservoirs. The native climate is characterized primarily by tropical wet and dry (Aw) and tropical semi-arid (BSh) climates, with some Mediterranean (Csa) regions. The typical climate features include an annual a…	Very high
	5	2.02	What is the quality of the climate matching data?	High	(1) Data completeness: very high. The Köppen-Geiger dataset (Peel et al., 2007) provides comprehensive global climate data spanning over 100 years, with a spatial resolution of 0.5° × 0.5°, making it suitable for regional climate matching analysis. The climate matching model by Venette et al. (2010) integrates multiple factors such as global temperature, precipitation, and humidity, offering reli…	High
	6	2.03	Is the taxon already present outside of captivity in the risk assessment area?	Yes	The results of the field sampling in Xinglin Bay indicate that Sarotherodon galilaeus is a locally dominant species.	Very high
	7	2.04	How many potential vectors could the taxon use to enter the risk assessment area?	>1	Invasion through complex and interconnected water systems Loss or escape during aquaculture Intentional release by humans	Very high
	8	2.05	Is the taxon currently found in close proximity to, and likely to enter, the risk assessment area in the near future (e.g. unintentional or intentional introductions)?	Not applicable	The southern part of China has been most severely affected by the invasion of Sarotherodon galilaeus, which has already seriously invaded Guangxi, Guangdong, Fujian and other places in China and is spreading outward. This time, 110 Sarotherodon galilaeus were collected from the field samples in Xinglin Bay.	Very high
	3. Invasive elsewhere
	9	3.01	Has the taxon become naturalised outside its native range?	Yes	110 Sarotherodon galilaeus were collected in this field sample from Apricot Bay	High
	10	3.02	In the taxon's introduced range, are there any known adverse impacts to wild or commercial species?	Yes	Tilapia have become the dominant taxon in some waters. The exotic species Sarotherodon galilaeus has a competitive advantage and has caused damage to biodiversity in the Xinglin Bay watershed through upstream and downstream effects. There have been cases of invasion of Oreochromis mossambicus in Xinglin Bay, which threatens native species (e.g., crucian carp and carp) through resource competition…	Medium
	11	3.03	In the taxon's introduced range, are there any known adverse impacts to aquaculture?	Yes	Large quantities of the invasive exotic species Sarotherodon galilaeus incur a lot of additional cost control	High
	12	3.04	In the taxon's introduced range, are there any known adverse impacts to ecosystem services?	Yes	The invasion of Sarotherodon galilaeus has led to the destruction of biodiversity and a reduction in the variety of organisms, which has further led to a significant reduction in the variety of catches in angling and small-scale fisheries.	High
	13	3.05	In the taxon's introduced range, are there any known adverse socio-economic impacts?	Yes	Studies have shown that tilapia have become a dominant species in Xinglin Bay due to eutrophication and anthropogenic disturbances (e.g. farm escapes), but the specific socio-economic harms have not yet been quantified	Medium
	B. Biology/Ecology
	4. Undesirable (or persistence) traits
	14	4.01	Is the taxon likely to be poisonous or pose other risks to human health?	No	There's no such documentation.	Medium
	15	4.02	Is the taxon likely to suppress the growth of one or more native species?	Yes	Sarotherodon galilaeus are omnivorous, and the fewer natural predators of Sarotherodon galilaeus, as well as their own competitive advantages, can inhibit the growth of native species.	Very high
	16	4.03	Are there any threatened or protected native species that the taxon would parasitise in the risk assessment area?	No	No protected species in the xinlin Bay area	Medium
	17	4.04	Is the taxon adaptable in terms of climatic and other environmental conditions, thus enhancing its potential persistence if it has invaded or is likely to invade the risk assessment area?	No	Comparison of the reproductive biology of two invasive species of tilapia in Shanmei Reservoir: Sarotherodon galilaeus is mainly distributed in subtropical areas and has a strong ability to adapt to the environment, and Sarotherodon galilaeus can also spawn throughout the year at water temperatures of 25-31°C. Sarotherodon galilaeus has the characteristics of parental juvenile protection, and bel…	High
	18	4.05	Is the taxon likely to disrupt food-web structure or function in aquatic ecosystems if it has invaded or is likely to invade the risk assessment area?	Yes	Tilapia is an omnivorous fish that feeds on phytoplankton, zooplankton, benthic organisms, aquatic plants and suspended debris (Moriarty, 1973; Dourpé et al., 2010). Several studies have shown that omnivorous tilapia can affect lake ecosystems through multiple pathways, with significant negative impacts on water quality in shallow lakes (Gupta and Acosta, 2004; Zhang et al., 2017). Tilapia increa…	Very high
	19	4.06	Is the taxon likely to exert adverse impacts on ecosystem services in the risk assessment area?	Yes	As an omnivorous fish, tilapia can contribute to nutrient concentrations and to primary producers in the water column in a number of ways. Omnivorous tilapia can affect phytoplankton biomass and its community structure by influencing nutrient cycling, phytoplankton and zooplankton, etc. Their overall impacts on phytoplankton communities and water clarity are variable in intensity and direction, d…	Very high
	20	4.07	Is the taxon likely to host or function as a vector for recognised pests and pathogens that are present in the risk assessment area?	No	There is no such literature	Medium
	21	4.08	Is the taxon likely to host or function as a vector for recognised pests and pathogens that are absent in the risk assessment area?	No	There is no such literature	Medium
	22	4.09	Is the taxon likely to be released from captivity?	Yes	Sarotherodon galilaeus has been introduced into China since 1978[10] , and then rapidly invaded many waters in the south of China due to breeding escapes and other reasons.	High
	23	4.1	Is the taxon versatile in habitat use?	Yes	Sarotherodon galilaeus has a strong adaptive ability, with a large tolerance limit for temperature, salinity, etc., and can survive in both still and running water.	High
	24	4.11	Is it likely that the taxon's mode of existence or behaviours will reduce habitat quality for native species?	Yes	As an omnivorous fish, tilapia can exert an effect on nutrient concentrations as well as on primary producers in the water column in a number of ways. Omnivorous tilapia can affect phytoplankton biomass and its community structure by influencing nutrient cycling, phytoplankton and zooplankton, etc. Their overall impacts on phytoplankton communities and water clarity are variable in intensity and …	Very high
	25	4.12	Is the taxon likely to maintain a viable population even when present in low densities (or persist in adverse conditions by way of a dormant form)?	Yes	Based on our point data surveys for the Xinglin Bay area, we found that Sarotherodon galilaeus is widely distributed in the water bodies of Xinglin Bay, and populations were established in the Xinglin Bay watershed, where it was introduced, under its different habitats	High
	5. Resource exploitation
	26	5.01	Is the taxon likely to put threatened or protected native species under predation or competitive pressure in the risk assessment area?	No	There are no protected or endangered species in the waters of xinglin Bay	Very high
	27	5.02	Is the taxon likely to sequester resources to the detriment of native species in the risk assessment area?	Yes	Best estimate based on Dick et al.'s (2017) RIP model, combining known ecological characteristics and relevant data: Sarotherodon galilaeus has strong environmental adaptations, a wide range of diets (phytoplankton, benthic algae, detritus), and is in potential filter-feeding competition with filter-feeding native fishes (e.g., bighead and silver carp, carps) in Xinglin Bay. resource competition.…	High
	6. Reproduction
	28	6.01	Is the taxon likely to exhibit changes in reproductive strategy in response to environmental conditions?	Yes	There are more females than males in the breeding population of Sarotherodon galilaeus because Sarotherodon galilaeus has the characteristics of parental care for young and belongs to the type of male oral hatchery care for young. After the breeding activities are over, the male's behaviour of care for young increases its own survival pressure and energy consumption, and it is more likely to die,…	High
	29	6.02	Is the taxon likely to produce viable gametes or propagules in the risk assessment area?	Yes	Sarotherodon galilaeus began to show stage IV oviposition in April, with GSI of (3.40±1.58)% and (2.45±1.93)%, respectively. The peak of reproduction of Sarotherodon galilaeus was in June with GSI of (5.65±2.68) and in September Sarotherodon galilaeus GSI decreased to (0.73±0.16) per cent and ceased reproductive activity. The absolute fecundity of individual Galileo tilapia ranged from 914.32-313…	Very high
	30	6.03	Is the taxon likely to hybridise with native species under natural conditions?	No	There are no reports or studies on crossbreeding between Galileo tilapia and local fish.	High
	31	6.04	Is the taxon likely to be hermaphroditic or to exhibit asexual reproduction?	No	Sarotherodon galilaeus is dioecious and reproduces sexually.	Very high
	32	6.05	Is the taxon dependent on the presence of another species (or specific habitat features) to complete its life cycle?	No	Sarotherodon galilaeus does not require special habitat conditions to reproduce.	High
	33	6.06	Is the taxon likely to produce a large number of offspring or propagules?	Yes	Comparison of Reproductive Biology of Two Invasive Tilapia in Shanmei Reservoir - Li Junfeng: The absolute fecundity of individual Sarotherodon galilaeus ranged from 914.32-3132.81 grains, with an average of 1701.85 grains; the relative fecundity of body weight ranged from 4.75-7.98 grains/g, with an average of 6.46 grains/g; and the relative fecundity of body length ranged from 5.89-13.74 grains…	Very high
	34	6.07	How many time units (days, months, years) does the taxon require to reach the age at first reproduction?	5	5 months, biological characteristics of Sarotherodon galilaeus and the preliminary observation of the effect of trial rearing - Wei Yusheng: Sarotherodon galilaeus its sexual maturity age varies with the water temperature and rearing conditions, the water temperature at 25~31 ℃, after 120~140 days of rearing can reach sexual maturity!	High
	7. Dispersal mechanisms
	35	7.01	How many potential vectors or pathways could the taxon use to disperse within the risk assessment area (with suitable habitats nearby)?	>1		High
	36	7.02	Will any of these vectors or pathways bring the taxon in close proximity to one or more protected areas?	No	1. Aquaculture abandonment and escape 2. Fry transfer, as fry are similar in shape to other fry, they are easily mixed with other fry and brought in 3. Blind release and failure to identify invasive species in a timely fashion	High
	37	7.03	Does the taxon have a means of actively attaching itself to hard substrata such that it enhances the likelihood of dispersal?	No	Sarotherodon galilaeus does not have specialised attachment organs.	High
	38	7.04	Is natural dispersal of the taxon likely to occur as eggs or as seeds or spores in the risk assessment area?	No	Eggs of Sarotherodon galilaeus are not intentionally or unintentionally spread by other organisms	High
	39	7.05	Is natural dispersal of the taxon likely to occur as larvae or juveniles or as fragments or seedlings in the risk assessment area?	Yes	Sarotherodon galilaeus occurs in all subareas of the Xinglin Bay watershed field site.	High
	40	7.06	Are any life stages of the taxon likely to migrate into the risk assessment area for reproduction?	No	Tilapia have no migration or dispersal mechanism	High
	41	7.07	Are propagules or eggs of the taxon likely to be dispersed in the risk assessment area by other species?	No	Sarotherodon galilaeus does not migrate or disperse with the help of other species	High
	42	7.08	Is dispersal of the taxon along any of the vectors or pathways mentioned in the previous seven Questions (35–41: i.e. either unintentional or intentional) likely to be rapid?	Yes	Reduced biodiversity, declining water quality, and anthropogenic disturbances have reduced fish species diversity and declined biological resources of indigenous fishes, which also contributed to the rapid expansion of Sarotherodon galilaeus.	High
	43	7.09	Is dispersal of the taxon density dependent?	Yes	Galileo tilapia spreads faster with increasing population density.	High
	8. Tolerance attributes
	44	8.01	Is the taxon able to withstand being out of water for extended periods at some stage of its life cycle?	No	Sarotherodon galilaeus is tolerant to hypoxia, but cannot tolerate prolonged periods out of water.	Very high
	45	8.02	Is the taxon tolerant of a wide range of water quality conditions?	Yes	Sarotherodon galilaeus are able to tolerate a wide range of water quality conditions, including low oxygen and some concentrations of ammonia-nitrogen pollution, which allows them to survive in waters that have been naturally or anthropogenically polluted. However, ultra-high concentrations of chemical pollution (e.g., excessive ammonia nitrogen or other toxic substances) may negatively affect th…	High
	46	8.03	Can the taxon be controlled or eradicated in the wild with chemical, biological or other agents and means?	Yes	The peak reproductive period for Sarotherodon galilaeus is from May to July, during which the fishing effort for Sarotherodon galilaeus can be increased. Since Sarotherodon galilaeus have the habit of nesting and spawning, fishing effort can be increased in waters with sandy and silty substrate. For water systems with very small Coptodon zillii populations, i.e., the occurrence of spreading front…	Very high
	47	8.04	Is the taxon likely to benefit from environmental or human disturbance?	Yes	The spread of Sarotherodon galilaeus is also favoured by disturbances such as floods and heavy rains.	High
	48	8.05	Is the taxon able to tolerate salinity levels that are higher or lower than those found in its usual environment?	Yes	Preliminary studies on the introduced tilapia species in China: Tilapia is a group of widely saline, temperature-tolerant, omnivorous, adaptable and fast-growing fish. Many species of tilapia can grow in seawater after gradual domestication from freshwater, or can still lead a normal life after being transferred from seawater to freshwater. Oreochromis aureus, Galileo tilapia and Nile tilapia can…	High
	49	8.06	Are there effective natural enemies of the taxon present in the risk assessment area?	Yes	Sarotherodon galilaeus (commonly known as tilapia) is a common freshwater fish native to Africa, but has been introduced to many waters around the world, including China. Tilapia has become an invasive species in many places due to its adaptability and rapid reproduction rate. In waters such as Xinglin Bay (located in Xiamen, Fujian Province, China), natural predators of tilapia include Large fis…	High
	C. Climate change
	9. Climate change
	50	9.01	Under the predicted future climatic conditions, are the risks of entry into the risk assessment area posed by the taxon likely to increase, decrease or not change?	Increase	Reproductive behaviours of fish are usually related to their long-term survival environment, and show adaptability and plasticity in response to changes in their own reproductive characteristics and the external environment [21]. Fish adapt their reproductive strategies, such as fecundity and incubation time, according to the abundance of bait in the environment, their own population density, and…	High
	51	9.02	Under the predicted future climatic conditions, are the risks of establishment within the risk assessment area posed by the taxon likely to increase, decrease or not change?	Increase	1 Sarotherodon galilaeus, as a k-selector, has a reproductive strategy that produces fewer eggs than other tilapia, but has a high hatching rate due to its mouth hatching habit. Further Sarotherodon galilaeus has a large tolerance limit for salinity and temperature, all of which favours its population expansion.	High
	52	9.03	Under the predicted future climatic conditions, are the risks of dispersal within the risk assessment area posed by the taxon likely to increase, decrease or not change?	Increase	Sarotherodon galilaeus is a generalist fish, capable of surviving and reproducing over a wide range of temperatures. Its suitable growing temperature range is 22°C to 28°C, which is more compatible with the climatic conditions in Xiamen, Fujian. Future warming may further expand its suitable temperature range for survival, thus increasing the risk of its spread within the Xinglin Bay area.	High
	53	9.04	Under the predicted future climatic conditions, what is the likely magnitude of future potential impacts by the taxon on biodiversity or ecosystem integrity and status?	Higher	Sarotherodon galilaeus is a broadly thermophilic fish capable of surviving and reproducing in a wide range of temperatures. Its suitable growing temperature range is 22°C to 28°C, which is more compatible with the climatic conditions in Xiamen, Fujian. Future warming may further expand the range of suitable temperatures for its survival, thus increasing the risk of its dispersal in the Xinglin Ba…	High
	54	9.05	Under the predicted future climatic conditions, what is the likely magnitude of future potential impacts by the taxon on ecosystem structure or function?	Higher	Tilapia increase water turbidity by transferring nutrients from the benthos to pelagic habitats through their foraging behaviour on benthic organisms or by causing sediment resuspension through borehole nesting (Jiménez-Montealegre et al., 2002; Mayer, 2020). This turbidity reduces light penetration and benthic algal biomass, and can also impair the growth of submerged plants and affect the prima…	High
	55	9.06	Under the predicted future climatic conditions, what is the likely magnitude of future potential impacts by the taxon on ecosystem services and related socio-economic factors?	Higher	The risk of potential harmful impacts of Sarotherodon galilaeus on ecosystem services and related socio-economic factors may increase in the context of future climate change. Its negative impacts may be exacerbated by the expansion of its fitness range, the driving role of extreme weather events, and the increased vulnerability of ecosystems.	High
			Statistics
			Scores
			BRA	36
			BRA Outcome	High
			BRA+CCA	48
			BRA+CCA Outcome	High
			Score partition
			A. Biogeography/Historical	24
			1. Domestication/Cultivation	4
			2. Climate, distribution and introduction risk	2
			3. Invasive elsewhere	18
			B. Biology/Ecology	12
			4. Undesirable (or persistence) traits	6
			5. Resource exploitation	2
			6. Reproduction	1
			7. Dispersal mechanisms	0
			8. Tolerance attributes	3
			C. Climate change	12
			9. Climate change	12
			Answered Questions
			Total	55
			A. Biogeography/Historical	13
			1. Domestication/Cultivation	3
			2. Climate, distribution and introduction risk	5
			3. Invasive elsewhere	5
			B. Biology/Ecology	36
			4. Undesirable (or persistence) traits	12
			5. Resource exploitation	2
			6. Reproduction	7
			7. Dispersal mechanisms	9
			8. Tolerance attributes	6
			C. Climate change	6
			9. Climate change	6
			Sectors affected
			Commercial	21
			Environmental	11
			Species or population nuisance traits	20
			Thresholds
			BRA	24.5
			BRA+CCA	26.5
			Confidence
			BRA+CCA	0.8
			BRA	0.81
			CCA	0.75
			Date and Time
		2025-04-07 15:59:55

## Sheet: Screening 4
				AS-ISK v2
			Taxon and Assessor details
			Category	Fishes and Lampreys (freshwater)
			Taxon name	Parachromis managuensis
			Common name	Parachromis managuensis
			Assessor	Feng Shilong
			Risk screening context
			Reason and socio-economic benefits
			Risk assessment area	Xinglin Bay, Xiamen, Fujian
			Taxonomy
			Native range
			Introduced range
			URL
				Response	Justification (references or other information)	Confidence
	A. Biogeography/Historical
	1. Domestication/Cultivation
	1	1.01	Has the taxon been the subject of domestication for at least 20 generations?	Yes	The Parachromis managuensis was introduced to China in 1996 from Taiwan as a food and ornamental fish.	High
	2	1.02	Is the taxon harvested in the wild and likely to be sold or used in its live form?	Yes	Parachromis managuensis is often sold as an ornamental fish and for food.	High
	3	1.03	Does the taxon have invasive races, varieties, sub-taxa or congeners?	Yes	For example, Oreochromis niloticus, Coptodon zillii, Sarotherodon galilaeus, and Coptodon mossambicus are widely invasive species in southern China.	Very high
	2. Climate, distribution and introduction risk
	4	2.01	How similar are the climatic conditions between the risk assessment area and the taxon's native range?	Medium	The Parachromis managuensis is native to the Atlantic waters of Honduras, Nicaragua, and Costa Rica, with its type locality being Managua, the capital of Nicaragua. Temperatures in all seasons are generally high in its native range.	High
	5	2.02	What is the quality of the climate matching data?	Medium	Slightly colder	Medium
	6	2.03	Is the taxon already present outside of captivity in the risk assessment area?	Yes	There is no literature to support that Parachromis managuensis has formed a field population in the natural waters of Xinglin Bay, and the field surveys in this study did not show a significant presence of Parachromis managuensis.	High
	7	2.04	How many potential vectors could the taxon use to enter the risk assessment area?	>1	Parachromis managuensis was found in the Wanquan River in Hainan: according to the visit survey, this species is not specialised on a large scale in Hainan, but it is often mixed with tilapia (Oreochromis spp.), and the initial source of the field population may be aquaculture escapes and human releases. According to the survey, in addition to releases by some Buddhist believers, the local fisher…	Very high
	8	2.05	Is the taxon currently found in close proximity to, and likely to enter, the risk assessment area in the near future (e.g. unintentional or intentional introductions)?	No	The field survey in this study did not show any established population of Parachromis managuensis.	High
	3. Invasive elsewhere
	9	3.01	Has the taxon become naturalised outside its native range?	Yes	It was introduced to the mainland as a food fish and ornamental fish through Taiwan in 1996. As of 2018, it has been found in the waters of Guangdong, Guangxi, Hainan, Yunnan, Jiangxi, and Taiwan in China, the Minjiang River system, and some tributaries of the Yangtze River and are also distributed.	High
	10	3.02	In the taxon's introduced range, are there any known adverse impacts to wild or commercial species?	No	As well, the field survey of this study did not show that Parachromis managuensis is present in large numbers, and cannot endanger the field resources.	High
	11	3.03	In the taxon's introduced range, are there any known adverse impacts to aquaculture?	Yes	Parachromis managuensis is a predator of eggs in the Xinglin Bay watershed, which is similar to tilapia.	High
	12	3.04	In the taxon's introduced range, are there any known adverse impacts to ecosystem services?	Yes	The field survey in this study also did not show that Parachromis managuensis was present in large numbers and caused little harm to the ecosystem.	High
	13	3.05	In the taxon's introduced range, are there any known adverse socio-economic impacts?	Yes	The field surveys in this study also did not indicate the presence of Parachromis managuensis in large numbers.	High
	B. Biology/Ecology
	4. Undesirable (or persistence) traits
	14	4.01	Is the taxon likely to be poisonous or pose other risks to human health?	No	There is no such documented evidence.	Medium
	15	4.02	Is the taxon likely to suppress the growth of one or more native species?	Yes	Parachromis managuensis was found in the Wanquan River in Hainan: a study at the same site [7] showed that females of this species spawned an average of 3,158 eggs, were completely carnivorous, and 56.4% of their diet consisted of other fishes, posing a serious threat to indigenous fishes.	Very high
	16	4.03	Are there any threatened or protected native species that the taxon would parasitise in the risk assessment area?	No	There are no endangered or protected species in the waters of Xinglin Bay.	Very high
	17	4.04	Is the taxon adaptable in terms of climatic and other environmental conditions, thus enhancing its potential persistence if it has invaded or is likely to invade the risk assessment area?	No	Flower-bodied paralichthys belongs to freshwater fishes, mainly inhabiting in tropical subtropical areas, all growing in freshwater, and also growing in seawater with salinity below 10‰. Its temperature range between 25-30 ℃, when the water temperature drops to 20 ℃, feeding significantly reduced, the water temperature drops to 15 ℃ when the body is out of balance, so during the winter period, th…	High
	18	4.05	Is the taxon likely to disrupt food-web structure or function in aquatic ecosystems if it has invaded or is likely to invade the risk assessment area?	Yes	Parachromis managuensis was found in one of the six field sample collection sites in Xinglin Bay, but it is a carnivorous fish that preys on native species and destroys the aquatic ecosystem food web.	High
	19	4.06	Is the taxon likely to exert adverse impacts on ecosystem services in the risk assessment area?	Yes	Parachromis managuensis is a fully carnivorous fish, with 56.4 per cent of its diet consisting of other fish, and poses a serious threat to indigenous fish. Parachromis managuensis feeding on native fish can lead to declines in native fish populations and increase fishing pressure on native fish.	High
	20	4.07	Is the taxon likely to host or function as a vector for recognised pests and pathogens that are present in the risk assessment area?	No	Not documented	High
	21	4.08	Is the taxon likely to host or function as a vector for recognised pests and pathogens that are absent in the risk assessment area?	No	Not documented	High
	22	4.09	Is the taxon likely to be released from captivity?	Yes	Parachromis managuensis was found in the Wanquan River, Hainan: according to the interviews, this species is not specialised on a large scale in Hainan, but it is often found mixed with tilapia (Oreochromis spp.), and the initial source of the wild population may have been aquaculture escapes and human releases.	High
	23	4.1	Is the taxon versatile in habitat use?	Not applicable	There is no such documentation.	High
	24	4.11	Is it likely that the taxon's mode of existence or behaviours will reduce habitat quality for native species?	Yes	Parachromis managuensis was found in the Wanquan River in Hainan as an exotic and harmful species: In a study at Lake Taal, Philippines [6], Parachromis managuensis was found to be the 4th most abundant fish caught, and has become a major source of food and income for local fishermen, but at a much lower price than the indigenous fish. A study at the same site [7] showed that the females of this …	High
	25	4.12	Is the taxon likely to maintain a viable population even when present in low densities (or persist in adverse conditions by way of a dormant form)?	No	Freshwater grouper is a tropical fish with an adapted temperature range of 25-30°C. When the water temperature drops to 20'12, the amount of food intake decreases significantly, and when the water temperature drops to 15°C, the body loses its balance and begins to die.	High
	5. Resource exploitation
	26	5.01	Is the taxon likely to put threatened or protected native species under predation or competitive pressure in the risk assessment area?	No	There are no local endangered or protected species in Xinglin Bay.	Very high
	27	5.02	Is the taxon likely to sequester resources to the detriment of native species in the risk assessment area?	No	The number of Parachromis managuensis in the Xinglin Bay watershed is relatively small, with only four fish found.	High
	6. Reproduction
	28	6.01	Is the taxon likely to exhibit changes in reproductive strategy in response to environmental conditions?	Yes	Flower-bodied parrish can spawn at one winter age. The spawning habit is the same as tilapia, which digs many spawning nests at the bottom of the pond. Spawning usually occurs in the afternoon, and after spawning, the females mainly guard the fertilised eggs. Males will also guard the eggs, but as the embryo develops, the guarding behaviour becomes weaker and weaker. Eggs are oval in shape, yello…	High
	29	6.02	Is the taxon likely to produce viable gametes or propagules in the risk assessment area?	No	The number of Parachromis managuensis in the Xinglin Bay watershed was small, only four were found, so it could not be proved that Parachromis managuensis could produce effective gametes or propagules in Xinglin Bay waters.	High
	30	6.03	Is the taxon likely to hybridise with native species under natural conditions?	No	Parachromis managuensis can only interbreed with other tilapia, not with species of the same family.	Medium
	31	6.04	Is the taxon likely to be hermaphroditic or to exhibit asexual reproduction?	No	Parachromis managuensis is dioecious and reproduces sexually.	Very high
	32	6.05	Is the taxon dependent on the presence of another species (or specific habitat features) to complete its life cycle?	Yes	Parachromis managuensis has the same spawning behaviour as tilapia, digging many nests at the bottom of the pond. Parachromis managuensis is a typical substrate-spawning fish, and it has obvious substrate selectivity, and experiments have shown that its preferred substrate is river sand. The choice of substrate for spawning is a result of long-term evolutionary adaptation, and a suitable substrat…	High
	33	6.06	Is the taxon likely to produce a large number of offspring or propagules?	Yes	The female Parachromis managuensis weighing 140 grams lays about 3,000~4,000 eggs each time, and the fertilised eggs can hatch out after 48 hours at a water temperature of 26~29°C. The fish can hatch out after 48 hours at a water temperature of 26~29°C. The fish can hatch out in one winter.	High
	34	6.07	How many time units (days, months, years) does the taxon require to reach the age at first reproduction?	5	Parachromis managuensis can spawn at the age of one winter.	High
	7. Dispersal mechanisms
	35	7.01	How many potential vectors or pathways could the taxon use to disperse within the risk assessment area (with suitable habitats nearby)?	>1	1 The invasion of foreign fish, causing serious damage to the ecological environment, the economy also suffered huge losses [8], according to the visit to investigate the current Wanquan River waters in addition to some Buddhist believers release, the local fisheries department will also organise the release of economic fish every year, but not the indigenous species of fish, but to the four big …	High
	36	7.02	Will any of these vectors or pathways bring the taxon in close proximity to one or more protected areas?	No	No literature support	High
	37	7.03	Does the taxon have a means of actively attaching itself to hard substrata such that it enhances the likelihood of dispersal?	No	Parachromis managuensis has no specialised formation of adsorbent tubes and does not adsorb itself to a hard substrate, thereby increasing its ability to spread.	High
	38	7.04	Is natural dispersal of the taxon likely to occur as eggs or as seeds or spores in the risk assessment area?	No	Freshwater grouper, which can reproduce by winter age I, have spawning habits similar to those of tilapia. Similarly, many spawning nests are dug at the bottom of the pond. Spawning usually occurs in the afternoon, and after spawning the females mainly guard the fertilised eggs, with the males also co-operating in the protection, but with the continuation of tibial foetal development, the guardin…	High
	39	7.05	Is natural dispersal of the taxon likely to occur as larvae or juveniles or as fragments or seedlings in the risk assessment area?	No	Parachromis managuensis did not appear to be present in large numbers in this study, and was only found at one station, so it has not yet formed a population or spread in Xinglin Bay.	High
	40	7.06	Are any life stages of the taxon likely to migrate into the risk assessment area for reproduction?	No	Parachromis managuensis has no migratory behaviour or dispersal mechanism.	High
	41	7.07	Are propagules or eggs of the taxon likely to be dispersed in the risk assessment area by other species?	No	Freshwater grouper, which can reproduce at the age of I winter, have spawning habits similar to those of tilapia. Spawning habits are similar to those of tilapia, and many spawning nests are dug at the bottom of the pond. Spawning usually occurs in the afternoon, and after spawning the females mainly guard the fertilised eggs, with the males also co-operating, but as tibial development continues,…	High
	42	7.08	Is dispersal of the taxon along any of the vectors or pathways mentioned in the previous seven Questions (35–41: i.e. either unintentional or intentional) likely to be rapid?	No	Parachromis managuensis is a tropical fish with an adapted temperature range of 25-30°C. When the water temperature drops to 20'12, feeding decreases significantly, and when the water temperature drops to 15°C, the fish loses its balance and begins to die. The number of Managua lisianthus in the Xinglin Bay watershed was not high, indicating that it has not yet developed into a high-density popul…	High
	43	7.09	Is dispersal of the taxon density dependent?	Yes	As the density of Parachromis managuensis grows, the repulsion between the fish increases, and the speed of information transfer increases, which can promote the spread of Parachromis managuensis.	High
	8. Tolerance attributes
	44	8.01	Is the taxon able to withstand being out of water for extended periods at some stage of its life cycle?	No	Parachromis managuensis lives in the water all its life and cannot leave the water for a long time.	Very high
	45	8.02	Is the taxon tolerant of a wide range of water quality conditions?	No	Flower-bodied paralichthys belong to freshwater fish, mainly inhabiting the tropical subtropical regions, are grown in freshwater, but also in the salinity of 10 ‰ below the growth of seawater. Its temperature range between 25-30 ℃, when the water temperature drops to 20 ℃, feeding significantly reduced, the water temperature drops to 15 ℃ when the body is out of balance, so during the winter per…	High
	46	8.03	Can the taxon be controlled or eradicated in the wild with chemical, biological or other agents and means?	Yes	For water systems with very small Coptodon zillii populations, i.e. the occurrence points of the spreading front, it is a more economical and feasible option to carry out early eradication and extinction by using highly effective physical removal and chemical control measures. For example, in 2022, Gu's team improved the previously developed Oreochromis niloticus-specific killing drug ‘Meprobamat…	High
	47	8.04	Is the taxon likely to benefit from environmental or human disturbance?	Yes	The construction of man-made dams can produce more hydrostatic environments, which are more favourable to the reproduction of Parachromis managuensis, and heavy rains and floods may promote its proliferation.	High
	48	8.05	Is the taxon able to tolerate salinity levels that are higher or lower than those found in its usual environment?	No	Parachromis managuensis is a freshwater fish, mainly inhabiting tropical subtropical areas, growing in freshwater, but also in seawater with a salinity of less than 10‰.	High
	49	8.06	Are there effective natural enemies of the taxon present in the risk assessment area?	Yes	Parachromis managuensis is a completely carnivorous fish, with 56.4% of its diet consisting of other fishes, posing a serious hazard to indigenous fishes. It is a natural predator of humans, top predators and some water birds in the waters of Xinglin Bay.	High
	C. Climate change
	9. Climate change
	50	9.01	Under the predicted future climatic conditions, are the risks of entry into the risk assessment area posed by the taxon likely to increase, decrease or not change?	No change	Parachromis managuensis belongs to freshwater fish, mainly inhabiting the tropical subtropical regions, are growing in freshwater, but also in the salinity of 10 ‰ below the growth of seawater. Its temperature range between 25-30 ℃, when the water temperature drops to 20 ℃, feeding significantly reduced, the water temperature drops to 15 ℃ when the body is out of balance, so during the winter per…	High
	51	9.02	Under the predicted future climatic conditions, are the risks of establishment within the risk assessment area posed by the taxon likely to increase, decrease or not change?	No change	Firstly, Parachromis managuensis inhabits streams or lakes, preferring sandy and muddy substrates and highly eutrophic water quality. It is carnivorous and feeds on other fish, crustaceans and invertebrates, and it is aggressive, which has a serious impact on the indigenous fish. Parachromis managuensis can spawn as early as winter age. The spawning habit is the same as that of tilapia, which dig…	High
	52	9.03	Under the predicted future climatic conditions, are the risks of dispersal within the risk assessment area posed by the taxon likely to increase, decrease or not change?	No change	With global warming, the temperature is gradually increasing, which is conducive to the growth of Parachromis managuensis. Parachromis managuensis is carnivorous and feeds on other fish, crustaceans, and invertebrates, and uses nesting to incubate its eggs, which has a high hatching rate, so the risk of its dispersal may increase.	High
	53	9.04	Under the predicted future climatic conditions, what is the likely magnitude of future potential impacts by the taxon on biodiversity or ecosystem integrity and status?	No change	The waters of the Henglin Bay watershed are gradually warming, which may be more suitable for Parachromis managuensis to grow and build up. Parachromis managuensis, because of its carnivorous nature, feeds on other fish, crustaceans, and invertebrates, and will prey on native species, potentially posing a higher degree of risk to native fish.	High
	54	9.05	Under the predicted future climatic conditions, what is the likely magnitude of future potential impacts by the taxon on ecosystem structure or function?	No change	The Parachromis managuensis population in the Henglin Bay watershed is temporarily low, and its tolerance to low temperatures is very low, making it difficult to overwinter.	High
	55	9.06	Under the predicted future climatic conditions, what is the likely magnitude of future potential impacts by the taxon on ecosystem services and related socio-economic factors?	No change	On the one hand, Parachromis managuensis will directly affect the survival of native fish through feeding and increase the fishing pressure on native fish, and on the other hand, the nesting behaviour of Parachromis managuensis will damage the geology and reduce the transparency of the water.	High
			Statistics
			Scores
			BRA	13.5
			BRA Outcome	Medium
			BRA+CCA	13.5
			BRA+CCA Outcome	Medium
			Score partition
			A. Biogeography/Historical	16.5
			1. Domestication/Cultivation	4
			2. Climate, distribution and introduction risk	2
			3. Invasive elsewhere	10.5
			B. Biology/Ecology	-3
			4. Undesirable (or persistence) traits	4
			5. Resource exploitation	0
			6. Reproduction	-2
			7. Dispersal mechanisms	-3
			8. Tolerance attributes	-2
			C. Climate change	0
			9. Climate change	0
			Answered Questions
			Total	55
			A. Biogeography/Historical	13
			1. Domestication/Cultivation	3
			2. Climate, distribution and introduction risk	5
			3. Invasive elsewhere	5
			B. Biology/Ecology	36
			4. Undesirable (or persistence) traits	12
			5. Resource exploitation	2
			6. Reproduction	7
			7. Dispersal mechanisms	9
			8. Tolerance attributes	6
			C. Climate change	6
			9. Climate change	6
			Sectors affected
			Commercial	12
			Environmental	6
			Species or population nuisance traits	-1.5
			Thresholds
			BRA	24.5
			BRA+CCA	26.5
			Confidence
			BRA+CCA	0.77
			BRA	0.77
			CCA	0.75
			Date and Time
		2025-03-19 21:58:29

## Sheet: Screening 5
				AS-ISK v2
			Taxon and Assessor details
			Category	Fishes and Lampreys (freshwater)
			Taxon name	Oreochromis mossambicus
			Common name	Oreochromis mossambicus
			Assessor	Feng Shilong
			Risk screening context
			Reason and socio-economic benefits
			Risk assessment area	Xinglin Bay, Xiamen, Fujian
			Taxonomy
			Native range
			Introduced range
			URL
				Response	Justification (references or other information)	Confidence
	A. Biogeography/Historical
	1. Domestication/Cultivation
	1	1.01	Has the taxon been the subject of domestication for at least 20 generations?	Yes	The first successful introduction of Oreochromis mossambicus to China was in April 1957, when a Chinese fishery delegation visited Vietnam and 20 fry were presented by the Vietnamese government. Oreochromis mossambicus larvae are sexually mature for the first time in about 90 days after hatching, which takes about 90-120 days in East China and 180 days in North China. Meanwhile, Oreochromis mossa…	High
	2	1.02	Is the taxon harvested in the wild and likely to be sold or used in its live form?	Yes	Oreochromis mossambicus has tasty meat with few bone spines, and the meat contains 78.78% moisture, 14.49% protein, 0.57% fat, and 54.3% meat content. [5] Due to the advantages of strong vitality, rapid reproduction, fast growth, few diseases, coarse diet, easy feeding, tasty and tender meat, few bone spines and high economic value, it has been widely transplanted to many temperate zone countries…	High
	3	1.03	Does the taxon have invasive races, varieties, sub-taxa or congeners?	Yes	Oreochromis niloticus, Oreochromis zillii and Sarotherodon galilaeus are all invasive species, but Coptodon zillii was only present in small quantities in this field survey.	High
	2. Climate, distribution and introduction risk
	4	2.01	How similar are the climatic conditions between the risk assessment area and the taxon's native range?	Medium	Oreochromis mossambicus is native to the coastal waters of East and Southern Africa up to the vicinity of Port Elizabeth. The seasonal temperatures in the area of origin of the group	High
	5	2.02	What is the quality of the climate matching data?	Medium	It is basically similar to the Mozambique tilapia	Medium
	6	2.03	Is the taxon already present outside of captivity in the risk assessment area?	Yes	Oreochromis mossambicus was found in the field sample collection in Xinglin Bay at stations 4 and 5.	High
	7	2.04	How many potential vectors could the taxon use to enter the risk assessment area?	>1	1. Some of the fish escaped when the water was replaced in the culture pond 2. Oreochromis mossambicus was released artificially and was not identified as an invasive species.	Very high
	8	2.05	Is the taxon currently found in close proximity to, and likely to enter, the risk assessment area in the near future (e.g. unintentional or intentional introductions)?	Yes	26 Oreochromis mossambicus were found at two stations during the field sample collection in Xinglin Bay.	High
	3. Invasive elsewhere
	9	3.01	Has the taxon become naturalised outside its native range?	No	There is no such documentation	High
	10	3.02	In the taxon's introduced range, are there any known adverse impacts to wild or commercial species?	Yes	Tilapia has become a dominant invasive species, accounting for more than 40% of the total native fish in some watersheds	Medium
	11	3.03	In the taxon's introduced range, are there any known adverse impacts to aquaculture?	No	The discovery of 26 tilapia in the Henglin Bay watershed, however, is currently too small to affect aquaculture.	High
	12	3.04	In the taxon's introduced range, are there any known adverse impacts to ecosystem services?	Yes	Tilapia have a competitive advantage over native fishes, and their proliferation and invasion in Xinglin Bay waters may also lead to the decline of biodiversity and fishery resources. Oreochromis mossambicus is an omnivorous fish that feeds mainly on zooplankton and plants, and it is very voracious and consumes a large amount of food. [The Oreochromis mossambicus also has nesting behaviour, which…	High
	13	3.05	In the taxon's introduced range, are there any known adverse socio-economic impacts?	No	Oreochromis mossambicus has a competitive advantage over native fishes, and the extent of its spread and invasion in the waters of Xinglin Bay is relatively small, which will not lead to the decline of biodiversity and fishery resources for the time being.	High
	B. Biology/Ecology
	4. Undesirable (or persistence) traits
	14	4.01	Is the taxon likely to be poisonous or pose other risks to human health?	No	Oreochromis mossambicus does not contain toxicity.	Medium
	15	4.02	Is the taxon likely to suppress the growth of one or more native species?	Yes	Tilapia has a competitive advantage over native fishes, and its spread and invasion in Xinglin Bay will also lead to the decline of biodiversity and fishery resources. However, Oreochromis mossambicus has a population of 26 tilapia, which has the potential to inhibit the growth of native species.	High
	16	4.03	Are there any threatened or protected native species that the taxon would parasitise in the risk assessment area?	No	No locally protected species in the Almond Bay watershed	High
	17	4.04	Is the taxon adaptable in terms of climatic and other environmental conditions, thus enhancing its potential persistence if it has invaded or is likely to invade the risk assessment area?	No	Oreochromis mossambicus is a groundfish in tropical waters. It is a broadly thermophilic fish, capable of growing and reproducing in both freshwater and seawater, and can grow and reproduce in 30 to 40‰ seawater. It can grow and reproduce in both freshwater and seawater, and it can grow and reproduce in both 30～40‰ seawater. In the water temperature 18 ~ 37 ℃ can grow, the optimal water temperatu…	High
	18	4.05	Is the taxon likely to disrupt food-web structure or function in aquatic ecosystems if it has invaded or is likely to invade the risk assessment area?	Yes	Oreochromis mossambicus is an omnivorous fish, dominated by planktonic animals and plants, and is very voracious, with a large intake. [2] The young tilapia feed on zooplankton, the juvenile tilapia feed on zooplankton and algae, and the adult tilapia mainly feed on algae, but also eat zooplankton and higher plants.	High
	19	4.06	Is the taxon likely to exert adverse impacts on ecosystem services in the risk assessment area?	No	Tilapia species have a competitive advantage over native fishes, and their proliferation and invasion in the waters of Xinglin Bay may also lead to the decline of biodiversity and the decline of fishery resources. The decline of fishery resources will increase fishing pressure on small-scale fisheries.	High
	20	4.07	Is the taxon likely to host or function as a vector for recognised pests and pathogens that are present in the risk assessment area?	No	There is no such literature	High
	21	4.08	Is the taxon likely to host or function as a vector for recognised pests and pathogens that are absent in the risk assessment area?	No	This has not been found in existing studies in Xinglin Bay.	High
	22	4.09	Is the taxon likely to be released from captivity?	Yes	Oreochromis mossambicus may be partially released during water changes in tilapia culture ponds	High
	23	4.1	Is the taxon versatile in habitat use?	Yes	Oreochromis mossambicus can survive in both still and running water	High
	24	4.11	Is it likely that the taxon's mode of existence or behaviours will reduce habitat quality for native species?	Yes	1. Oreochromis mossambicus is an omnivorous fish, with planktonic animals and plants as its main species, and it is very voracious and consumes a large amount of food. [2] The young tilapia feeds on zooplankton, the juvenile tilapia feeds on zooplankton and algae, and the adult tilapia mainly feeds on algae, but also eats zooplankton and higher plants. The feeding behaviour of Oreochromis mossamb…	High
	25	4.12	Is the taxon likely to maintain a viable population even when present in low densities (or persist in adverse conditions by way of a dormant form)?	No	Oreochromis mossambicus has the advantages of early maturity, strong fecundity, diversified diet, few diseases, salt tolerance and easy rearing. However, the individual is small, the ability to withstand cold is poor, the growth difference between male and female individuals is large, in the process of feeding due to the neglect of purification and breeding, resulting in the degradation of variet…	High
	5. Resource exploitation
	26	5.01	Is the taxon likely to put threatened or protected native species under predation or competitive pressure in the risk assessment area?	No	There are no endangered or protected species in Xinglin Bay.	High
	27	5.02	Is the taxon likely to sequester resources to the detriment of native species in the risk assessment area?	No	Oreochromis mossambicus has a relatively small population in the Xinglin Bay watershed, and for the time being, it will not cause too much adverse impact on the local species.	High
	6. Reproduction
	28	6.01	Is the taxon likely to exhibit changes in reproductive strategy in response to environmental conditions?	Yes	The age of sexual maturity of Oreochromis mossambicus varies with the difference of average water temperature in different places, the first sexual maturity of juveniles is about 90 days after hatching in southern China, about 90-120 days in eastern China, and about 180 days in northern China. Sexual maturity of the smallest, male fish mature minimum body length of 72 mm, weighing 6.9 g; female f…	High
	29	6.02	Is the taxon likely to produce viable gametes or propagules in the risk assessment area?	Yes	Successful establishment of wild populations of Oreochromis mossambicus has been reported from several locations in southern China, including the Minjiang River Basin in Fujian (Wang Fang et al., 2018). As an urban wetland, Xinglin Bay has the potential for aquaculture escapes or anthropogenic releases, and the lack of native large predators (e.g., large carnivorous fishes) further reduces its re…	High
	30	6.03	Is the taxon likely to hybridise with native species under natural conditions?	No	Tilapia will only mate in tilapia and will not interbreed with native species	High
	31	6.04	Is the taxon likely to be hermaphroditic or to exhibit asexual reproduction?	No	Oreochromis mossambicus are dioecious and reproduce sexually.	High
	32	6.05	Is the taxon dependent on the presence of another species (or specific habitat features) to complete its life cycle?	Yes	Oreochromis mossambicus has a sex ratio of 1:1.1～1:1.3. The water temperature for spawning is 25～32℃, and the minimum water temperature is 19～20℃, firstly, the male fish digs a spawning nest at the edge of the pond or a suitable place, and the male fish swings the tail scale, and then his head faces downwards, and the size of the nest varies with the size of the individual, generally 9～50cm in di…	High
	33	6.06	Is the taxon likely to produce a large number of offspring or propagules?	No	The number of Oreochromis mossambicus found in the Apricot Bay watershed, 26, its point distribution in the watershed environment of the Apricot Bay watershed, and its numbers are not yet representative of the large number of offspring that have been produced	High
	34	6.07	How many time units (days, months, years) does the taxon require to reach the age at first reproduction?	3	3 months. The age of sexual maturity of Oreochromis mossambicus varies with differences in average water temperatures across the region, with larvae first becoming sexually mature in about 90 days from hatching in southern China, taking about 90 to 120 days in eastern China, and about 180 days in northern China.	High
	7. Dispersal mechanisms
	35	7.01	How many potential vectors or pathways could the taxon use to disperse within the risk assessment area (with suitable habitats nearby)?	>1	1. Leakage of fish fry from farms, or encountering unexpected situations leading to the escape of some fish 2. Possible mixing of Oreochromis mossambicus in the purchase of fry due to the similarity in appearance of juvenile fry 3. Unscreened release behaviour	High
	36	7.02	Will any of these vectors or pathways bring the taxon in close proximity to one or more protected areas?	No	No nationally defined protected areas were seen around the water bodies in Xinglin Bay	Medium
	37	7.03	Does the taxon have a means of actively attaching itself to hard substrata such that it enhances the likelihood of dispersal?	No	Oreochromis mossambicus does not have specialised formation of adherent vessel tubes	High
	38	7.04	Is natural dispersal of the taxon likely to occur as eggs or as seeds or spores in the risk assessment area?	No	Oreochromis mossambicus does not have this trait	High
	39	7.05	Is natural dispersal of the taxon likely to occur as larvae or juveniles or as fragments or seedlings in the risk assessment area?	Yes	Oreochromis mossambicus reproduction process, first of all, the male fish in the pond or a suitable location to dig a good spawning nest, the male fish swing tail scales, and then head down, the size of the hole with the size of the individual varies, generally 9 to 50 cm in diameter, 3 to 16 cm deep, the male fish guards next to the nest, waiting for females, mature females into the nest and the…	High
	40	7.06	Are any life stages of the taxon likely to migrate into the risk assessment area for reproduction?	No	Tilapia do not have migratory behaviour or dispersal mechanisms	High
	41	7.07	Are propagules or eggs of the taxon likely to be dispersed in the risk assessment area by other species?	No	Firstly, the male fish digs a good spawning nest at the edge of the pond or a suitable location, the male fish swings the tail scale, and then the head faces downwards, the size of the hole varies with the size of the individual, generally 9-50 cm in diameter and 3-16 cm deep, the male fish guards the side of the nest, waiting for the females, and the mature female enters the nest to pair with th…	High
	42	7.08	Is dispersal of the taxon along any of the vectors or pathways mentioned in the previous seven Questions (35–41: i.e. either unintentional or intentional) likely to be rapid?	No	Oreochromis mossambicus will not spread very fast due to its low population size and its intolerance to low temperatures. Moreover, only 26 Oreochromis mossambicus were collected in the Xinglin Bay watershed, suggesting that it may not spread quickly in the watershed.	High
	43	7.09	Is dispersal of the taxon density dependent?	Yes	In this field sample collection in Xinglin Bay, 26 Oreochromis mossambicus were found in 2 stations, and the higher the density, the faster the dispersal.	High
	8. Tolerance attributes
	44	8.01	Is the taxon able to withstand being out of water for extended periods at some stage of its life cycle?	No	Oreochromis mossambicus water temperature of 20 ~ 21 ℃, water oxygen content of 1.12 mg / litre life is normal, down to 0.64 mg / litre floating head, to 0.4 mg / litre of the fish body sinks to the bottom of the water, and even more unlikely to leave the water life!	Very high
	45	8.02	Is the taxon tolerant of a wide range of water quality conditions?	Yes	Oreochromis mossambicus is a tropical water demersal fish. It is a broadly thermophilic fish that can grow and reproduce in freshwater and seawater, and can grow and reproduce in 30-40‰ seawater. It can grow and reproduce in both freshwater and seawater, and it can grow and reproduce in both 30～40‰ seawater. In the water temperature 18 ~ 37 ℃ can grow, the optimal water temperature 25 ~ 33 ℃, 30 …	High
	46	8.03	Can the taxon be controlled or eradicated in the wild with chemical, biological or other agents and means?	Yes	For water systems with very small Coptodon zillii populations, i.e., where the spreading front occurs, it is a more economical and feasible option to carry out early eradication and extinction using highly effective physical removal and chemical control measures. For example, in 2022, Gu's team improved the previously developed Oreochromis niloticus-specific killing drug ‘Meprobamate’ (Gu et al.,…	High
	47	8.04	Is the taxon likely to benefit from environmental or human disturbance?	Yes	Heavy rainfall, typhoons, etc. may make the habitat more favourable for reproduction.	High
	48	8.05	Is the taxon able to tolerate salinity levels that are higher or lower than those found in its usual environment?	Yes	Oreochromis mossambicus is a tropical water demersal fish. It is a broadly thermophilic fish, capable of growing and reproducing in both freshwater and seawater, and can grow and reproduce in 30-40 per cent seawater. It can grow and reproduce in both freshwater and seawater, and it can grow and reproduce in both 30-40‰ seawater. It needs to be tamed from freshwater to seawater, and it adopts the …	Very high
	49	8.06	Are there effective natural enemies of the taxon present in the risk assessment area?	Yes	Oreochromis mossambicus will have some of the top predators, some waterfowl, humans, etc. in the water of Apricot Grove Bay.	Very high
	C. Climate change
	9. Climate change
	50	9.01	Under the predicted future climatic conditions, are the risks of entry into the risk assessment area posed by the taxon likely to increase, decrease or not change?	No change	With the global warming, the winter water temperature in the Xinglin Bay watershed has increased, and Oreochromis mossambicus survival environment in Xinglin Bay has gradually become better.	High
	51	9.02	Under the predicted future climatic conditions, are the risks of establishment within the risk assessment area posed by the taxon likely to increase, decrease or not change?	Increase	In this field sample collection in Xinglin Bay, 26 Oreochromis mossambicus were found in 2 stations in Xinglin Bay watershed. The warming climate may lead to higher water temperature in the future, which may lengthen the breeding season of Oreochromis mossambicus, increase its breeding frequency, and further increase the risk of its establishment in the area of Xinglin Bay.	High
	52	9.03	Under the predicted future climatic conditions, are the risks of dispersal within the risk assessment area posed by the taxon likely to increase, decrease or not change?	Increase	In the current field sample collection in the Xinglin Bay watershed, 26 Oreochromis mossambicus were found at two stations. Future warming may lead to an increase in water temperature, which may prolong the breeding season of Oreochromis mossambicus and increase its breeding frequency.	High
	53	9.04	Under the predicted future climatic conditions, what is the likely magnitude of future potential impacts by the taxon on biodiversity or ecosystem integrity and status?	No change	Considering Oreochromis mossambicus's adaptability, reproductive capacity and potential impacts on native species and ecosystems, there is a high risk of its establishment within the Apricot Bay area. Future climate warming may further promote its reproduction and dispersal, thus exacerbating the negative impacts on biodiversity and ecosystem integrity	High
	54	9.05	Under the predicted future climatic conditions, what is the likely magnitude of future potential impacts by the taxon on ecosystem structure or function?	Higher	26 Oreochromis mossambicus were found at two stations in Xinglin Bay during this field sample collection, which is a large number and may cause harmful impacts on ecosystem functions.	High
	55	9.06	Under the predicted future climatic conditions, what is the likely magnitude of future potential impacts by the taxon on ecosystem services and related socio-economic factors?	No change	This field sample collection in Xinglin Bay detected 26 Oreochromis mossambicus at two stations in high numbers, which will cause socio-economic impacts.	High
			Statistics
			Scores
			BRA	17
			BRA Outcome	Medium
			BRA+CCA	23
			BRA+CCA Outcome	Medium
			Score partition
			A. Biogeography/Historical	12
			1. Domestication/Cultivation	4
			2. Climate, distribution and introduction risk	4
			3. Invasive elsewhere	4
			B. Biology/Ecology	5
			4. Undesirable (or persistence) traits	4
			5. Resource exploitation	0
			6. Reproduction	-1
			7. Dispersal mechanisms	-1
			8. Tolerance attributes	3
			C. Climate change	6
			9. Climate change	6
			Answered Questions
			Total	55
			A. Biogeography/Historical	13
			1. Domestication/Cultivation	3
			2. Climate, distribution and introduction risk	5
			3. Invasive elsewhere	5
			B. Biology/Ecology	36
			4. Undesirable (or persistence) traits	12
			5. Resource exploitation	2
			6. Reproduction	7
			7. Dispersal mechanisms	9
			8. Tolerance attributes	6
			C. Climate change	6
			9. Climate change	6
			Sectors affected
			Commercial	11
			Environmental	7
			Species or population nuisance traits	10
			Thresholds
			BRA	24.5
			BRA+CCA	26.5
			Confidence
			BRA+CCA	0.75
			BRA	0.75
			CCA	0.75
			Date and Time
		2025-04-07 15:59:16

## Sheet: Screening 6
				AS-ISK v2
			Taxon and Assessor details
			Category	Fishes and Lampreys (freshwater)
			Taxon name	Pterygoplichthys pardalis
			Common name	leopard pleco
			Assessor	Feng Shilong
			Risk screening context
			Reason and socio-economic benefits
			Risk assessment area	Xinglin Bay, Xiamen, Fujian
			Taxonomy
			Native range
			Introduced range
			URL
				Response	Justification (references or other information)	Confidence
	A. Biogeography/Historical
	1. Domestication/Cultivation
	1	1.01	Has the taxon been the subject of domestication for at least 20 generations?	Yes	The pleco (Pterygoplichthys pardalis) is widely distributed in water bodies throughout the South China region.	High
	2	1.02	Is the taxon harvested in the wild and likely to be sold or used in its live form?	Yes	The leopard pleco (Pterygoplichthys pardalis) has little flesh, a strong fishy odor, and is prone to carrying pathogens, making it unpopular for consumption. However, its juveniles primarily feed on algae and are commonly used in aquariums or ponds for algae removal.	Very high
	3	1.03	Does the taxon have invasive races, varieties, sub-taxa or congeners?	No	No other variants have been found to exhibit invasive characteristics.	High
	2. Climate, distribution and introduction risk
	4	2.01	How similar are the climatic conditions between the risk assessment area and the taxon's native range?	Medium	It is native to the entirety of Central and South America, centered around the Amazon River basin [11], primarily distributed within the geographical range of 60°W to 51°W longitude and 12°N to 25°S latitude. The region experiences relatively high temperatures throughout the year and abundant precipitation.	High
	5	2.02	What is the quality of the climate matching data?	Medium	It is relatively similar.	High
	6	2.03	Is the taxon already present outside of captivity in the risk assessment area?	Yes	In the Pearl River Delta region, areas such as the lower reaches of the Jian River and the Lian River have also become regions where Pterygoplichthys pardalis is most widespread.	High
	7	2.04	How many potential vectors could the taxon use to enter the risk assessment area?	>1	Analysis of the Harm Caused by Pterygoplichthys pardalis and Discussion on Control Strategies: When juvenile Pterygoplichthys pardalis grow rapidly, people realize that the adult fish not only lose their cleaning function but also prey on small fish in aquariums. As a result, some individuals lacking ecological awareness directly release them into rivers or discard them arbitrarily. The surviving…	Very high
	8	2.05	Is the taxon currently found in close proximity to, and likely to enter, the risk assessment area in the near future (e.g. unintentional or intentional introductions)?	No	Only one Pterygoplichthys pardalis was found in the field sampling of Xinglin Bay this time.	Medium
	3. Invasive elsewhere
	9	3.01	Has the taxon become naturalised outside its native range?	Yes	Pterygoplichthys pardalis is invasive in multiple inland river basins across southern China.	Very high
	10	3.02	In the taxon's introduced range, are there any known adverse impacts to wild or commercial species?	Yes	A species in its native ecosystem is usually kept in natural balance due to the presence of predators and other control mechanisms. However, in a new environment, such control mechanisms often do not exist. When introduced under suitable conditions, the species can form a dominant single-species community, seriously harming native species and even threatening the survival of local endangered spec…	Very high
	11	3.03	In the taxon's introduced range, are there any known adverse impacts to aquaculture?	Yes	The plecostomus (Pterygoplichthys pardalis) consumes the eggs of cultured fish, as well as the feed and benthic organisms in aquaculture systems, causing significant harm to aquaculture operations.	Very high
	12	3.04	In the taxon's introduced range, are there any known adverse impacts to ecosystem services?	Yes	(1) Disruption of native ecological chains In their original ecosystems, organisms typically maintain natural population balances due to controlling mechanisms such as natural predators. However, in new environments, these controls are often absent. Under suitable conditions, such species may form dominant monocultures, severely harming native species and even threatening the survival of local en…	Very high
	13	3.05	In the taxon's introduced range, are there any known adverse socio-economic impacts?	Yes	The plecostomus has strong adaptability and a habit of digging holes for spawning, which causes damage to lake shores and embankments. It gnaws on the soil of the water dikes, and over time, this accumulative damage is similar to ants undermining a structure, severely threatening the integrity of dikes and reservoirs and creating significant safety hazards.	Very high
	B. Biology/Ecology
	4. Undesirable (or persistence) traits
	14	4.01	Is the taxon likely to be poisonous or pose other risks to human health?	No	Pterygoplichthys pardalis is non-toxic. It is an ornamental fish commonly kept in aquariums, appreciated for its distinctive scales and coloration. Although it is not poisonous under normal conditions, like all pets, it can cause minor injuries if one is pricked by its sharp fin spines. It is recommended to handle or approach this fish with care to avoid unnecessary accidents.	High
	15	4.02	Is the taxon likely to suppress the growth of one or more native species?	Yes	In their native ecosystems, species usually maintain a natural balance in population size due to control mechanisms such as natural predators. However, in new environments, these control mechanisms are often absent. When introduced under suitable conditions, the species may form dominant populations, severely harming native species and even threatening the survival of local endangered species, ca…	Very high
	16	4.03	Are there any threatened or protected native species that the taxon would parasitise in the risk assessment area?	No	There are no protected species in the waters of Xinglin Bay.	Medium
	17	4.04	Is the taxon adaptable in terms of climatic and other environmental conditions, thus enhancing its potential persistence if it has invaded or is likely to invade the risk assessment area?	No	Pterygoplichthys pardalis is a benthic fish species that requires well-oxygenated, slightly alkaline and moderately hard water, with a preferred temperature of 22–26℃. Only one individual was collected in the waters of Xinglin Bay, indicating that it is currently unable to adapt to the environment and establish a stable population there.	High
	18	4.05	Is the taxon likely to disrupt food-web structure or function in aquatic ecosystems if it has invaded or is likely to invade the risk assessment area?	Yes	The leopard plecostomus (Pterygoplichthys pardalis) in Xinglin Bay has almost no natural predators; even catfish (Siluriformes) and snakehead fish (Channa spp.) have little effect on controlling its population. Therefore, it can easily reproduce in large numbers in rivers and other natural water bodies. It not only competes for food with native species, causing food resource shortages, but also c…	High
	19	4.06	Is the taxon likely to exert adverse impacts on ecosystem services in the risk assessment area?	Yes	In the waters of Xinglin Bay, only one individual of Pterygoplichthys pardalis was collected, indicating that it is currently unable to adapt to the environment and establish a stable population, as well as cause adverse impacts.	High
	20	4.07	Is the taxon likely to host or function as a vector for recognised pests and pathogens that are present in the risk assessment area?	No	There is no such documentation in the literature.	Medium
	21	4.08	Is the taxon likely to host or function as a vector for recognised pests and pathogens that are absent in the risk assessment area?	No	There is no such documentation in the literature.	Medium
	22	4.09	Is the taxon likely to be released from captivity?	Yes	The Pterygoplichthys pardalis is released into the wild or abandoned in aquariums.	High
	23	4.1	Is the taxon versatile in habitat use?	Yes	The Pterygoplichthys pardalis is a benthic fish species that prefers to inhabit clear mountain streams or small tributaries flowing through mountainous areas, often near muddy riverbanks [6]. It favors neutral to slightly alkaline and moderately hard water with high dissolved oxygen levels [11], with a pH range of 6.2 to 8.2 [4], and the optimal water temperature for its survival is between 23 an…	High
	24	4.11	Is it likely that the taxon's mode of existence or behaviours will reduce habitat quality for native species?	Yes	The plecostomus has a strong adaptability and a habit of digging holes for spawning, which causes damage to lake shores and embankments. It gnaws on the soil of the embankments, and over time, this erosion can lead to embankment collapse similar to the effect of ant nests, posing significant threats to dams and reservoirs and creating serious safety hazards. Additionally, its hole-digging spawnin…	High
	25	4.12	Is the taxon likely to maintain a viable population even when present in low densities (or persist in adverse conditions by way of a dormant form)?	Yes	Failure to intercept and reduce pollution sources leads to continuous input of organic and inorganic pollutants into the river, which deals a devastating blow to native species while simultaneously providing suitable habitats and food resources for Pterygoplichthys pardalis. The increasingly rampant Pterygoplichthys pardalis, in turn, continuously affects the survival of native species and the st…	High
	5. Resource exploitation
	26	5.01	Is the taxon likely to put threatened or protected native species under predation or competitive pressure in the risk assessment area?	No	Only one Pterygoplichthys pardalis was collected in the waters of Xinglin Bay, indicating that it has not yet adapted to the environment or established a population.	Very high
	27	5.02	Is the taxon likely to sequester resources to the detriment of native species in the risk assessment area?	No	There is no such documentation in the literature.	Medium
	6. Reproduction
	28	6.01	Is the taxon likely to exhibit changes in reproductive strategy in response to environmental conditions?	Yes	During reproduction, male Pterygoplichthys pardalis excavate burrows in embankments and bottom sediments to create spawning sites for females. These caves are typically located on steep slopes and usually have a single entrance, but may contain 3 to 4 different tunnels extending parallel to the water surface for 0.9 to 1.2 meters [5]. Females usually lay eggs in the early morning or at dusk. Afte…	High
	29	6.02	Is the taxon likely to produce viable gametes or propagules in the risk assessment area?	No	Only one Pterygoplichthys pardalis was collected in the Xilin Bay waterbody, indicating that it has not yet adapted to the environment nor established a population, suggesting an inability to produce viable gametes.	High
	30	6.03	Is the taxon likely to hybridise with native species under natural conditions?	No	No literature records have been found indicating any history of hybridization between Pterygoplichthys pardalis and native species.	High
	31	6.04	Is the taxon likely to be hermaphroditic or to exhibit asexual reproduction?	No	Pterygoplichthys pardalis is dioecious and reproduces sexually.	High
	32	6.05	Is the taxon dependent on the presence of another species (or specific habitat features) to complete its life cycle?	Yes	During reproduction, male Pterygoplichthys pardalis excavate burrows in riverbanks and bottom sediments to create spawning sites for females. These burrows are typically located on steep slopes and usually have a single entrance, but contain 3 to 4 different tunnels extending parallel to the water surface for 0.9 to 1.2 meters [5]. Females generally lay eggs in the morning or at dusk. After spawn…	Very high
	33	6.06	Is the taxon likely to produce a large number of offspring or propagules?	Yes	Pterygoplichthys pardalis has a strong reproductive capacity, with each spawning producing 300 to 500 eggs and an almost 100% hatching rate.	High
	34	6.07	How many time units (days, months, years) does the taxon require to reach the age at first reproduction?	>10	The lifespan (or maturity period) is 1.5 to 2 years.	High
	7. Dispersal mechanisms
	35	7.01	How many potential vectors or pathways could the taxon use to disperse within the risk assessment area (with suitable habitats nearby)?	>1	Natural dispersal, where the fish seek suitable habitats on their own. Human activities such as deliberate release and indiscriminate disposal.	High
	36	7.02	Will any of these vectors or pathways bring the taxon in close proximity to one or more protected areas?	No	There is no such documentation in the literature.	Medium
	37	7.03	Does the taxon have a means of actively attaching itself to hard substrata such that it enhances the likelihood of dispersal?	No	The leopard pleco (Pterygoplichthys pardalis) does not possess a specialized suction disc.	Very high
	38	7.04	Is natural dispersal of the taxon likely to occur as eggs or as seeds or spores in the risk assessment area?	No	During reproduction, male lower-mouth catfish (Pterygoplichthys pardalis) excavate burrows in riverbanks and bottom sediments to create spawning sites for females. These burrows are typically located on steep slopes, usually with a single entrance but featuring 3 to 4 separate tunnels that extend parallel to the water surface for 0.9 to 1.2 meters [5]. Females typically lay eggs in the early morn…	High
	39	7.05	Is natural dispersal of the taxon likely to occur as larvae or juveniles or as fragments or seedlings in the risk assessment area?	No	Only one Pterygoplichthys pardalis was collected in the Xilin Bay water body, indicating that it has so far been unable to adapt to the environment, establish a population, or achieve natural dispersal.	High
	40	7.06	Are any life stages of the taxon likely to migrate into the risk assessment area for reproduction?	No	Pterygoplichthys pardalis, commonly known as the spotted pleco, is a popular aquarium fish that generally does not exhibit significant dispersal or migration behaviors. They typically reside in their native habitats, such as water bodies in the Amazon River basin of South America, and tend to remain within small areas of rivers and ponds. However, human activities like the pet trade and release i…	High
	41	7.07	Are propagules or eggs of the taxon likely to be dispersed in the risk assessment area by other species?	No	The eggs of Pterygoplichthys pardalis cannot disperse in the water, which is related to its reproductive behavior of digging burrows for spawning.	High
	42	7.08	Is dispersal of the taxon along any of the vectors or pathways mentioned in the previous seven Questions (35–41: i.e. either unintentional or intentional) likely to be rapid?	No	The eggs of Pterygoplichthys pardalis hatch into fry after approximately 1 to 3 days. Although small in size, the fry can crawl and forage independently [6]. This species grows rapidly and reaches sexual maturity at around 15 cm in length. Its lifespan in the wild is about 7 to 8 years, while in aquariums it typically lives 10 to 15 years [5]. Only one individual of Pterygoplichthys pardalis was …	High
	43	7.09	Is dispersal of the taxon density dependent?	Yes	As the density of Pterygoplichthys pardalis increases, the speed of information transfer among individuals accelerates, strengthening repulsive interactions between them, which in turn speeds up their diffusion。	High
	8. Tolerance attributes
	44	8.01	Is the taxon able to withstand being out of water for extended periods at some stage of its life cycle?	Yes	Besides using its gills like typical fish for respiration, Pterygoplichthys pardalis (the suckermouth catfish) can also use its stomach to assist in oxygen exchange. When underwater, it breathes through its gills. When caught and exposed to air on land, the close-fitting scales on its body help prevent moisture evaporation. Living primarily in bottom waters, it often carries some mud on its gills…	Very high
	45	8.02	Is the taxon tolerant of a wide range of water quality conditions?	Yes	Pterygoplichthys pardalis is a benthic fish species that prefers to inhabit clear mountain streams or small tributaries flowing through mountainous areas, often near muddy riverbanks [6]. It favors neutral to slightly alkaline and moderately hard water with high dissolved oxygen levels [11], with a pH range between 6.2 and 8.2 [4], and an optimal water temperature of 23–26°C [11]. Due to its abil…	Very high
	46	8.03	Can the taxon be controlled or eradicated in the wild with chemical, biological or other agents and means?	No	No specific eradication methods for Pterygoplichthys pardalis have been identified so far; the main approach remains manual capture and removal.	High
	47	8.04	Is the taxon likely to benefit from environmental or human disturbance?	Yes	Man-made reservoirs create lentic (still water) environments, which are conducive to the reproduction and growth of Pterygoplichthys pardalis.	High
	48	8.05	Is the taxon able to tolerate salinity levels that are higher or lower than those found in its usual environment?	No	There is currently no evidence indicating that Pterygoplichthys pardalis possesses strong salt tolerance, nor has it been found to inhabit estuarine or nearshore marine environments.	High
	49	8.06	Are there effective natural enemies of the taxon present in the risk assessment area?	No	Pterygoplichthys pardalis has almost no natural predators except humans and top aquatic predators. When threatened, it can raise its dorsal fin for defense. Additionally, its body is covered with protective bony plates, making its rough surface difficult for predators to consume.	Very high
	C. Climate change
	9. Climate change
	50	9.01	Under the predicted future climatic conditions, are the risks of entry into the risk assessment area posed by the taxon likely to increase, decrease or not change?	Increase	Only one Pterygoplichthys pardalis specimen was collected in the Xilin Bay waterbody, but under future climate conditions, the likelihood of this species entering Xilin Bay is expected to increase.	High
	51	9.02	Under the predicted future climatic conditions, are the risks of establishment within the risk assessment area posed by the taxon likely to increase, decrease or not change?	No change	Based on the reproductive habits of Pterygoplichthys pardalis, during breeding, the male digs burrows in riverbanks and bottom sediments to create spawning sites for the female. These burrows are usually located on steep slopes and generally have a single entrance, but may contain 3 to 4 different tunnels extending parallel to the water surface for 0.9 to 1.2 meters [5]. Females typically spawn i…	High
	52	9.03	Under the predicted future climatic conditions, are the risks of dispersal within the risk assessment area posed by the taxon likely to increase, decrease or not change?	No change	Only one Pterygoplichthys pardalis individual was collected from the Xilin Bay water body, indicating that it has not yet adapted to the environment or established a stable population.	High
	53	9.04	Under the predicted future climatic conditions, what is the likely magnitude of future potential impacts by the taxon on biodiversity or ecosystem integrity and status?	No change	Only one Pterygoplichthys pardalis individual was collected from the Xilin Bay water body, indicating that it has not yet adapted to the environment or established a stable population.	Very high
	54	9.05	Under the predicted future climatic conditions, what is the likely magnitude of future potential impacts by the taxon on ecosystem structure or function?	No change	Only one Pterygoplichthys pardalis individual was collected from the Xilin Bay water body, indicating that it has not yet adapted to the environment or established a stable population.	High
	55	9.06	Under the predicted future climatic conditions, what is the likely magnitude of future potential impacts by the taxon on ecosystem services and related socio-economic factors?	No change	Only one Pterygoplichthys pardalis individual was collected from the Xilin Bay water body, indicating that it has not yet adapted to the environment or established a stable population.	High
			Statistics
			Scores
			BRA	24.5
			BRA Outcome	High
			BRA+CCA	26.5
			BRA+CCA Outcome	High
			Score partition
			A. Biogeography/Historical	17.5
			1. Domestication/Cultivation	2
			2. Climate, distribution and introduction risk	2
			3. Invasive elsewhere	13.5
			B. Biology/Ecology	7
			4. Undesirable (or persistence) traits	6
			5. Resource exploitation	0
			6. Reproduction	-2
			7. Dispersal mechanisms	-3
			8. Tolerance attributes	6
			C. Climate change	2
			9. Climate change	2
			Answered Questions
			Total	55
			A. Biogeography/Historical	13
			1. Domestication/Cultivation	3
			2. Climate, distribution and introduction risk	5
			3. Invasive elsewhere	5
			B. Biology/Ecology	36
			4. Undesirable (or persistence) traits	12
			5. Resource exploitation	2
			6. Reproduction	7
			7. Dispersal mechanisms	9
			8. Tolerance attributes	6
			C. Climate change	6
			9. Climate change	6
			Sectors affected
			Commercial	15
			Environmental	6
			Species or population nuisance traits	8.5
			Thresholds
			BRA	24.5
			BRA+CCA	26.5
			Confidence
			BRA+CCA	0.79
			BRA	0.79
			CCA	0.79
			Date and Time
		2025-03-20 13:16:14

## Sheet: Screening 7
				AS-ISK v2
			Taxon and Assessor details
			Category	Fishes and Lampreys (freshwater)
			Taxon name	Clarias gariepinus
			Common name	African catfish
			Assessor	Feng Shilong
			Risk screening context
			Reason and socio-economic benefits
			Risk assessment area	Xinglin Bay, Xiamen, Fujian
			Taxonomy
			Native range
			Introduced range
			URL
				Response	Justification (references or other information)	Confidence
	A. Biogeography/Historical
	1. Domestication/Cultivation
	1	1.01	Has the taxon been the subject of domestication for at least 20 generations?	Yes	In 1981, the South American catfish (Hypostomus plecostomus) was introduced into China as an aquaculture species. Due to its ease of reproduction, tolerance to low oxygen levels, and strong resistance to low temperatures [84], it has been widely cultured in South China [85].	Very high
	2	1.02	Is the taxon harvested in the wild and likely to be sold or used in its live form?	Yes	The African catfish (Clarias gariepinus) has significant edible value. Its meat is tender and flavorful, with high nutritional content and a rich protein level. It contains a comprehensive range of essential amino acids and fatty acids required by humans. As a result, wild-caught African catfish are often sold in markets.	Very high
	3	1.03	Does the taxon have invasive races, varieties, sub-taxa or congeners?	No	No other conspecifics have been reported to exhibit invasive characteristics.	High
	2. Climate, distribution and introduction risk
	4	2.01	How similar are the climatic conditions between the risk assessment area and the taxon's native range?	Medium	The African catfish (Clarias gariepinus ) is native to the Nile River Basin in Africa, where the climate is characterized by tropical savanna and tropical desert conditions, with consistently high temperatures throughout the year and distinct wet and dry seasons. In contrast, the Jiulong River Basin experiences high temperatures in summer and autumn but lower temperatures in spring and winter, ma…	High
	5	2.02	What is the quality of the climate matching data?	Medium	The climate in Xinglin Bay is relatively cooler.	High
	6	2.03	Is the taxon already present outside of captivity in the risk assessment area?	Yes	Clarias gariepinus was introduced into China in 1981 as an aquaculture species. Due to its high reproductive capacity, tolerance to low oxygen levels, and strong resistance to low temperatures [84], it has been widely cultured in South China.	High
	7	2.04	How many potential vectors could the taxon use to enter the risk assessment area?	>1	Due to the lack of biosecurity awareness among fishery workers, Clarias gariepinus has entered natural water bodies through aquaculture escapes and intentional discarding. Intentional release by humans.	Very high
	8	2.05	Is the taxon currently found in close proximity to, and likely to enter, the risk assessment area in the near future (e.g. unintentional or intentional introductions)?	Not applicable	According to our field sampling, only three individuals of Clarias gariepinus were captured.	High
	3. Invasive elsewhere
	9	3.01	Has the taxon become naturalised outside its native range?	Yes	Clarias gariepinus is also widely distributed in South China.	High
	10	3.02	In the taxon's introduced range, are there any known adverse impacts to wild or commercial species?	Yes	The impact of Clarias gariepinus on native fish species is primarily through predation, exhibiting a high degree of specialized distribution and typically being larger in size than local fish [94]. With its fast growth rate, large appetite, and omnivorous diet, once Clarias gariepinus escapes from aquaculture environments, it can cause devastating effects on native fish populations in the invaded…	Very high
	11	3.03	In the taxon's introduced range, are there any known adverse impacts to aquaculture?	Yes	Clarias gariepinus has entered natural ecosystems through escapes from aquaculture ponds, many of which lack effective containment measures to prevent escape. This is the primary reason for its dispersal into adjacent rivers and lakes [87]. Therefore, strengthening aquaculture management of H. plecostomus to prevent escape events is crucial for mitigating the ecological harm caused by its invasio…	High
	12	3.04	In the taxon's introduced range, are there any known adverse impacts to ecosystem services?	Yes	Clarias gariepinus enters natural water bodies through river flooding and escapes from aquaculture ponds [94]. Due to its strong reproductive capacity and predatory nature [97], it can outcompete other populations for food and alter food chain structures [98], posing a potential threat to many native freshwater fish species in the introduced areas. This consequently leads to a decline in biodiver…	High
	13	3.05	In the taxon's introduced range, are there any known adverse socio-economic impacts?	Yes	Clarias gariepinus impacts native fish primarily through predation, exhibiting a high degree of specialized distribution and typically being larger in size than local fish species [94]. With its fast growth rate, large appetite, and omnivorous diet, once C. batrachus escapes from aquaculture environments, it can cause devastating effects on the fish communities in invaded waters, leading to the d…	High
	B. Biology/Ecology
	4. Undesirable (or persistence) traits
	14	4.01	Is the taxon likely to be poisonous or pose other risks to human health?	No	Some studies also suggest that Clarias gariepinus contributes to habitat degradation and can transmit diseases and parasites [87].	High
	15	4.02	Is the taxon likely to suppress the growth of one or more native species?	Yes	Clarias gariepinus primarily impacts native fish species through predation, exhibiting a high degree of localized distribution and generally achieving a larger body size than local fish [94]. With its rapid growth, large appetite, and omnivorous diet, once C. batrachus escapes from aquaculture environments, it can cause devastating effects on fish communities in the invaded waters, leading to the…	Very high
	16	4.03	Are there any threatened or protected native species that the taxon would parasitise in the risk assessment area?	No	There are no protected species in Xinglin Bay.	Very high
	17	4.04	Is the taxon adaptable in terms of climatic and other environmental conditions, thus enhancing its potential persistence if it has invaded or is likely to invade the risk assessment area?	No	Only three individuals of Clarias gariepinus were captured in Xinglin Bay, indicating that the species is currently unable to adapt to the local environment and sustain a stable population there.	High
	18	4.05	Is the taxon likely to disrupt food-web structure or function in aquatic ecosystems if it has invaded or is likely to invade the risk assessment area?	Yes	Only three individuals of Clarias gariepinus were captured in Xinglin Bay, indicating that the species is currently unable to adapt to the local environment and sustain a stable population. However, it may still disrupt the local food web.	High
	19	4.06	Is the taxon likely to exert adverse impacts on ecosystem services in the risk assessment area?	Yes	Only three individuals of Clarias gariepinus were captured in Xinglin Bay, indicating that the species is currently unable to adapt to the local environment, sustain a stable population, or cause significant adverse impacts.	High
	20	4.07	Is the taxon likely to host or function as a vector for recognised pests and pathogens that are present in the risk assessment area?	No	There are no literature records of this kind.	High
	21	4.08	Is the taxon likely to host or function as a vector for recognised pests and pathogens that are absent in the risk assessment area?	No	There are no documented records in the literature regarding this.	High
	22	4.09	Is the taxon likely to be released from captivity?	Yes	In 1981, Clarias gariepinus was introduced into China as an aquaculture species. Due to its high reproductive capacity, tolerance to low oxygen, and strong cold resistance [84], it has been widely cultured in South China [85]. However, due to a lack of biosafety awareness among fishery workers, C. batrachus has escaped from aquaculture facilities and been discarded into natural water bodies. Owin…	High
	23	4.1	Is the taxon versatile in habitat use?	Yes	Clarias gariepinus possesses coral-like gill accessory respiratory organs and skin respiration functions, enabling it to directly absorb oxygen from the air. This adaptation makes it highly tolerant to low oxygen conditions. During dry seasons, it can live in burrows for several months without dying. On dry mud, it is capable of crawling at speeds of 1 to 5 cm per minute. It can survive normally …	High
	24	4.11	Is it likely that the taxon's mode of existence or behaviours will reduce habitat quality for native species?	Yes	Clarias gariepinus primarily impacts native fish species through predation, exhibiting a highly localized and specialized distribution and generally attaining a larger body size than native fish [94]. With its rapid growth, large appetite, and omnivorous diet, once C. batrachus escapes from aquaculture ponds, it can cause devastating effects on fish communities in invaded waters, leading to the d…	High
	25	4.12	Is the taxon likely to maintain a viable population even when present in low densities (or persist in adverse conditions by way of a dormant form)?	No	Only three individuals of Clarias gariepinus were captured in Xinglin Bay, indicating that the species is currently unable to adapt to the local environment and sustain a stable population.	High
	5. Resource exploitation
	26	5.01	Is the taxon likely to put threatened or protected native species under predation or competitive pressure in the risk assessment area?	No	There are no protected species in Xinglin Bay.	High
	27	5.02	Is the taxon likely to sequester resources to the detriment of native species in the risk assessment area?	No	Only three individuals of Clarias gariepinus were captured in Xinglin Bay, indicating that the species is currently unable to adapt to the local environment and maintain a viable population.	High
	6. Reproduction
	28	6.01	Is the taxon likely to exhibit changes in reproductive strategy in response to environmental conditions?	Yes	Clarias gariepinus exhibits batch spawning, relatively high reproductive capacity, small egg diameter, and early sexual maturity. These traits facilitate the rapid establishment of stable populations from small initial numbers within its distribution range, thereby increasing the risk of ecological invasion.	High
	29	6.02	Is the taxon likely to produce viable gametes or propagules in the risk assessment area?	No	Only three Clarias gariepinus individuals were collected in Xinglin Bay, indicating that the species is currently unable to adapt to the local environment and sustain a viable population.	High
	30	6.03	Is the taxon likely to hybridise with native species under natural conditions?	No	There are no such records documented in the literature.	High
	31	6.04	Is the taxon likely to be hermaphroditic or to exhibit asexual reproduction?	No	Clarias gariepinus is dioecious and reproduces sexually.	Very high
	32	6.05	Is the taxon dependent on the presence of another species (or specific habitat features) to complete its life cycle?	No	There are no such records documented in the literature.	High
	33	6.06	Is the taxon likely to produce a large number of offspring or propagules?	Yes	Reproductive capacity reflects a species’ or population’s adaptability to environmental changes and forms the basis for accurately assessing population fluctuations [53]. The average absolute fecundity of wild Clarias gariepinus populations is 234,232 eggs, which is much higher than the 50,000 to 150,000 eggs observed in cultured populations [80]. This difference may be attributed to significant …	High
	34	6.07	How many time units (days, months, years) does the taxon require to reach the age at first reproduction?	1	Clarias gariepinus reaches sexual maturity at one year of age, with the smallest sexually mature individuals weighing around 100 grams.	High
	7. Dispersal mechanisms
	35	7.01	How many potential vectors or pathways could the taxon use to disperse within the risk assessment area (with suitable habitats nearby)?	>1	Escape and discard from aquaculture into natural waters Intentional release by humans Escape and spread from other water bodies	High
	36	7.02	Will any of these vectors or pathways bring the taxon in close proximity to one or more protected areas?	No	Xinglin Bay is not a national protected area, and there are no protected areas in its vicinity.	High
	37	7.03	Does the taxon have a means of actively attaching itself to hard substrata such that it enhances the likelihood of dispersal?	No	Clarias gariepinus does not possess specialized suction organs.	High
	38	7.04	Is natural dispersal of the taxon likely to occur as eggs or as seeds or spores in the risk assessment area?	No	There are no such records documented in the literature.	High
	39	7.05	Is natural dispersal of the taxon likely to occur as larvae or juveniles or as fragments or seedlings in the risk assessment area?	No	There are no such records documented in the literature.	High
	40	7.06	Are any life stages of the taxon likely to migrate into the risk assessment area for reproduction?	No	There are no such records documented in the literature.	High
	41	7.07	Are propagules or eggs of the taxon likely to be dispersed in the risk assessment area by other species?	No	There are no such records documented in the literature.	High
	42	7.08	Is dispersal of the taxon along any of the vectors or pathways mentioned in the previous seven Questions (35–41: i.e. either unintentional or intentional) likely to be rapid?	No	Only three Clarias gariepinus individuals were collected in Xinglin Bay, indicating that the species is currently unable to adapt to the local environment and sustain a viable population, nor rapidly spread.	High
	43	7.09	Is dispersal of the taxon density dependent?	Yes	Clarias gariepinus tends to accelerate its dispersal rate as population density increases.	High
	8. Tolerance attributes
	44	8.01	Is the taxon able to withstand being out of water for extended periods at some stage of its life cycle?	Yes	Study on the distribution and population biology of the invasive fish Clarias gariepinus in South China: This species possesses coral-like accessory respiratory organs on its gills and can also respire through its skin, allowing it to directly absorb oxygen from the air. Therefore, it is highly tolerant of low-oxygen conditions. During dry seasons, it can live in burrows and survive for several m…	High
	45	8.02	Is the taxon tolerant of a wide range of water quality conditions?	Yes	It possesses coral-like suprabranchial respiratory organs and skin respiration functions, enabling it to directly absorb oxygen from the air, thus exhibiting strong tolerance to low oxygen conditions. During dry seasons, it lives in burrows and can survive for several months without dying. On dry mud without water, it can crawl at a speed of 1–5 cm per minute. It can also survive normally in wate…	High
	46	8.03	Can the taxon be controlled or eradicated in the wild with chemical, biological or other agents and means?	Yes	Physical control methods can be used for management, as well as the release of native carnivorous predators.	High
	47	8.04	Is the taxon likely to benefit from environmental or human disturbance?	Yes	Floods and other natural disasters facilitate the escape of Clarias gariepinus from aquaculture ponds into natural water bodies. The construction of hydraulic engineering projects creates more lentic (still water) environments, which are more conducive to the growth and reproduction of Clarias gariepinus.	High
	48	8.05	Is the taxon able to tolerate salinity levels that are higher or lower than those found in its usual environment?	No	Clarias gariepinus is not a euryhaline species, lacking strong salt tolerance, and cannot survive in nearshore or estuarine areas.	High
	49	8.06	Are there effective natural enemies of the taxon present in the risk assessment area?	Yes	In the risk assessment area, Clarias gariepinus faces natural enemies including humans, top predators, and some waterbird species.	Medium
	C. Climate change
	9. Climate change
	50	9.01	Under the predicted future climatic conditions, are the risks of entry into the risk assessment area posed by the taxon likely to increase, decrease or not change?	Increase	Clarias gariepinus inhabits deep water or submerged lakes, rivers, and swamps. It possesses a lung-like organ, an elongated body, a high growth rate, and a strong ability to grow in polluted waters, making it highly adaptable to new environments. It is omnivorous in the wild, reproduces seasonally, and has a high reproductive capacity. Only three individuals of Clarias gariepinus were collected i…	High
	51	9.02	Under the predicted future climatic conditions, are the risks of establishment within the risk assessment area posed by the taxon likely to increase, decrease or not change?	No change	Clarias gariepinus inhabits deep or submerged lakes, rivers, and swamps. It possesses a lung-like organ, an elongated body, a high growth rate, and strong ability to thrive in polluted waters, making it highly adaptable to new environments. In the wild, it is omnivorous, reproduces seasonally, and has high reproductive capacity. Only three individuals of Clarias gariepinus were collected in Xingl…	High
	52	9.03	Under the predicted future climatic conditions, are the risks of dispersal within the risk assessment area posed by the taxon likely to increase, decrease or not change?	No change	Clarias gariepinus inhabits deep or submerged lakes, rivers, and swamps. It possesses a lung-like organ, an elongated body, a high growth rate, and a strong ability to grow in polluted waters, making it highly adaptable to new environments. In the wild, it is omnivorous, reproduces seasonally, and has high reproductive capacity. However, the optimal water temperature for its growth is 25–30°C; it…	High
	53	9.04	Under the predicted future climatic conditions, what is the likely magnitude of future potential impacts by the taxon on biodiversity or ecosystem integrity and status?	No change	Based on the field sampling conditions in Xinglin Bay, the number of Clarias gariepinus is not abundant.	High
	54	9.05	Under the predicted future climatic conditions, what is the likely magnitude of future potential impacts by the taxon on ecosystem structure or function?	No change	Only 3 individuals of Clarias gariepinus were found in the field sampling of Xinglin Bay this time.	High
	55	9.06	Under the predicted future climatic conditions, what is the likely magnitude of future potential impacts by the taxon on ecosystem services and related socio-economic factors?	No change	Only 3 individuals of Clarias gariepinus were found in the field sampling of Xinglin Bay this time.	High
			Statistics
			Scores
			BRA	23.5
			BRA Outcome	Medium
			BRA+CCA	25.5
			BRA+CCA Outcome	Medium
			Score partition
			A. Biogeography/Historical	17.5
			1. Domestication/Cultivation	2
			2. Climate, distribution and introduction risk	2
			3. Invasive elsewhere	13.5
			B. Biology/Ecology	6
			4. Undesirable (or persistence) traits	5
			5. Resource exploitation	0
			6. Reproduction	2
			7. Dispersal mechanisms	-3
			8. Tolerance attributes	2
			C. Climate change	2
			9. Climate change	2
			Answered Questions
			Total	55
			A. Biogeography/Historical	13
			1. Domestication/Cultivation	3
			2. Climate, distribution and introduction risk	5
			3. Invasive elsewhere	5
			B. Biology/Ecology	36
			4. Undesirable (or persistence) traits	12
			5. Resource exploitation	2
			6. Reproduction	7
			7. Dispersal mechanisms	9
			8. Tolerance attributes	6
			C. Climate change	6
			9. Climate change	6
			Sectors affected
			Commercial	15
			Environmental	6
			Species or population nuisance traits	7.5
			Thresholds
			BRA	24.5
			BRA+CCA	26.5
			Confidence
			BRA+CCA	0.78
			BRA	0.78
			CCA	0.75
			Date and Time
		2025-03-20 13:15:08

## Sheet: Screening 8
				AS-ISK v2
			Taxon and Assessor details
			Category	Fishes and Lampreys (freshwater)
			Taxon name	Gambusia affinis
			Common name	Gambusia affinis
			Assessor	Feng Shilong
			Risk screening context
			Reason and socio-economic benefits
			Risk assessment area	Xinglin Bay, Xiamen, Fujian
			Taxonomy
			Native range
			Introduced range
			URL
				Response	Justification (references or other information)	Confidence
	A. Biogeography/Historical
	1. Domestication/Cultivation
	1	1.01	Has the taxon been the subject of domestication for at least 20 generations?	Yes	Literature indicates that Gambusia affinis is widely used for mosquito biological control in its native and introduced habitats across multiple countries, demonstrating strong adaptability and the ability to thrive and reproduce in various environments such as aquariums, fish ponds, and landscape ponds: Pyke, G. H. (2008). A review of the biology of Gambusia affinis and G. holbrooki. Reviews in F…	Very high
	2	1.02	Is the taxon harvested in the wild and likely to be sold or used in its live form?	Yes	According to available information, Gambusia affinis may indeed be sold or used alive after being caught in the wild. For example, the product description of Gambusia affinis provided by AquariumFish.com clearly states that these fish are ‘wild-caught mixed sizes’ and are used to control mosquitoes in aquariums or ponds. In addition, several online platforms (such as Quinn's Fins, Petco, eBay, et…	Very high
	3	1.03	Does the taxon have invasive races, varieties, sub-taxa or congeners?	Yes	Gambusia affinis can be sold or used as live specimens after being caught in the wild and are widely used in private and public aquariums, landscape ponds, and other places, mainly for mosquito control. Several commercial platforms (such as AquariumFish.com and Quinn's Fins) explicitly sell live Gambusia affinis caught in the wild for captive use. At the same time, other species and subspecies in…	Very high
	2. Climate, distribution and introduction risk
	4	2.01	How similar are the climatic conditions between the risk assessment area and the taxon's native range?	Medium	According to existing research, Gambusia affinis is mainly distributed in subtropical humid climate zones (Cfa and Cwa types in the Köppen-Geiger classification) in its native range (the southeastern United States to Mexico), with an average annual temperature range of approximately 3.6°C to 34.2°C, showing a wide tolerance to high and low temperatures. The PMC climate matching model shows that G…	Medium
	5	2.02	What is the quality of the climate matching data?	Medium	The Köppen-Geiger climate classification system is widely used and has up-to-date data: The Köppen-Geiger climate classification map provided by Peel et al. (2007) is based on global climate data from 1961–1990, and subsequent studies have updated it, making it highly spatially resolved and globally applicable, suitable for assessing the climate suitability of invasive species.	Medium
	6	2.03	Is the taxon already present outside of captivity in the risk assessment area?	Yes	Gambusia affinis has established self-sustaining wild populations outside of captive facilities in several risk assessment areas. Since its widespread introduction into several countries for mosquito control in the early 20th century, this species has successfully spread to natural water bodies in several states in the United States, Australia, India, southern China, southern Europe and other pla…	Very high
	7	2.04	How many potential vectors could the taxon use to enter the risk assessment area?	>1	Aquariums and landscape ponds: Gambusia affinis is widely used in private and public aquariums, landscape ponds and other water bodies as a mosquito control tool. Fish from these facilities may be transferred to other water bodies, inadvertently causing the species to spread. Water transfer and fishery facilities: Gambusia affinis may enter new waters through water exchange or the transport of aq…	High
	8	2.05	Is the taxon currently found in close proximity to, and likely to enter, the risk assessment area in the near future (e.g. unintentional or intentional introductions)?	Yes	Based on environmental DNA data monitoring, this study has detected the presence of Gambusia affinis at the sampling sites.	High
	3. Invasive elsewhere
	9	3.01	Has the taxon become naturalised outside its native range?	Yes	Yes, Gambusia affinis has been naturalised in many areas outside its native range and has established self-sustaining populations in many locations, meeting the requirement of at least 50 generations (short-generation taxonomic units) or 20 generations (long-generation taxonomic units). The following is the relevant supporting evidence: Naturalised in multiple regions: Gambusia affinis has been i…	Very high
	10	3.02	In the taxon's introduced range, are there any known adverse impacts to wild or commercial species?	No	There is no direct evidence to indicate that Gambusia affinis has caused harm to Xinglin Bay.	Medium
	11	3.03	In the taxon's introduced range, are there any known adverse impacts to aquaculture?	No	Currently, Gambusia affinis has not established a large population in the Xinglin Bay Reservoir. It has only been found at one location, and the population density is low. Currently, the invasive fish species targeted in Xinglin Bay is tilapia.	High
	12	3.04	In the taxon's introduced range, are there any known adverse impacts to ecosystem services?	No	Currently, Gambusia affinis has not established a large population in Xinglinwan Reservoir. It has only been found at one location, and the population density is low, so it cannot cause harm.	High
	13	3.05	In the taxon's introduced range, are there any known adverse socio-economic impacts?	No	Currently, Gambusia affinis has not established a large population in Xinglinwan Reservoir. It has only been found at one location, and the population density is low, so it cannot cause harm.	High
	B. Biology/Ecology
	4. Undesirable (or persistence) traits
	14	4.01	Is the taxon likely to be poisonous or pose other risks to human health?	No	Currently, Gambusia affinis has not established a large population in Xinglinwan Reservoir. It has only been found at one location, and the population density is low, posing no threat.	High
	15	4.02	Is the taxon likely to suppress the growth of one or more native species?	Yes	Yes, Gambusia affinis has been shown to potentially inhibit the growth of one or more native species, particularly through competition, predation, and habitat alteration. The following is relevant supporting evidence: Pyke, G. H. (2008). A review of the biology of Gambusia affinis and G. holbrooki. Reviews in Fish Biology and Fisheries, 18, 293–320. https://doi.org/10.1007/s11160-007-9075-2 This …	Very high
	16	4.03	Are there any threatened or protected native species that the taxon would parasitise in the risk assessment area?	No	Currently, Gambusia affinis has not established a large population in the Xinglinwan Reservoir. It has only been found at one location, and the population density is low, posing no harm. In addition, there are no endangered protected species in Xinglinwan.	High
	17	4.04	Is the taxon adaptable in terms of climatic and other environmental conditions, thus enhancing its potential persistence if it has invaded or is likely to invade the risk assessment area?	Yes	Yes, Gambusia affinis is highly adaptable and can overcome physiological and other environmental barriers to establish self-sustaining populations in risk assessment areas. The following is a related analysis: Climate matching models support strong adaptability: Using climate matching models (such as Venette et al., 2010) for analysis, Gambusia affinis has successfully established populations in …	High
	18	4.05	Is the taxon likely to disrupt food-web structure or function in aquatic ecosystems if it has invaded or is likely to invade the risk assessment area?	No	At present, Gambusia affinis has not established a large population in Xinglinwan Reservoir. It has only been found at one location, and the population density is low, so it cannot cause harm.	High
	19	4.06	Is the taxon likely to exert adverse impacts on ecosystem services in the risk assessment area?	No	Currently, Gambusia affinis has not established a large population in Xinglinwan Reservoir. It has only been found at one location, and the population density is low, so it cannot cause harm.	High
	20	4.07	Is the taxon likely to host or function as a vector for recognised pests and pathogens that are present in the risk assessment area?	No	Currently, Gambusia affinis has not established a large population in Xinglinwan Reservoir. It has only been found at one location, and there is no recorded evidence that it spreads harmful organisms.	High
	21	4.08	Is the taxon likely to host or function as a vector for recognised pests and pathogens that are absent in the risk assessment area?	No	Currently, Gambusia affinis has not established a large population in Xinglinwan Reservoir. It has only been found at one location, and there is no recorded evidence that it spreads harmful organisms.	High
	22	4.09	Is the taxon likely to be released from captivity?	No	Currently, Gambusia affinis has not established a large population in Xinglinwan Reservoir. It has only been found at one location. Gambusia affinis has no aquaculture value, and its size does not exceed that of captive facilities.	High
	23	4.1	Is the taxon versatile in habitat use?	Yes	The following are references related to the ability of Gambusia affinis to adapt to a variety of habitats, including still and flowing water environments with different flow rates: Pyke, G. H. (2008). A review of the biology of Gambusia affinis and G. holbrooki. Reviews in Fish Biology and Fisheries, 18, 293–320. https://doi.org/10.1007/s11160-007-9075-2 This literature summarises the ecological …	Very high
	24	4.11	Is it likely that the taxon's mode of existence or behaviours will reduce habitat quality for native species?	Yes	The following are relevant references on the impact of Gambusia affinis on water quality and the habitat of native species: Pyke, G. H. (2008). A review of the biology of Gambusia affinis and G. holbrooki. Reviews in Fish Biology and Fisheries, 18, 293–320. https://doi.org/10.1007/s11160-007-9075-2 This article summarises the ecological adaptability of Gambusia affinis, including their potential …	High
	25	4.12	Is the taxon likely to maintain a viable population even when present in low densities (or persist in adverse conditions by way of a dormant form)?	Yes	The following is a review of the literature on the maintenance of effective populations of Gambusia affinis at low population densities and its survival in unfavourable environments: Pyke, G. H. (2008). A review of the biology of Gambusia affinis and G. holbrooki. Reviews in Fish Biology and Fisheries, 18, 293–320. https://doi.org/10.1007/s11160-007-9075-2 This article reviews the biological char…	High
	5. Resource exploitation
	26	5.01	Is the taxon likely to put threatened or protected native species under predation or competitive pressure in the risk assessment area?	No	Currently, Gambusia affinis has not established a large population in the Xinglinwan Reservoir. It has only been found at one location, and the population density is low, so it does not pose a threat.	High
	27	5.02	Is the taxon likely to sequester resources to the detriment of native species in the risk assessment area?	No	Currently, Gambusia affinis has not established a large population in the Xinglinwan Reservoir. It has only been found at one location, and the population density is low, so it does not pose a threat.	High
	6. Reproduction
	28	6.01	Is the taxon likely to exhibit changes in reproductive strategy in response to environmental conditions?	Yes	Yes, Gambusia affinis may exhibit changes in reproductive strategy in response to certain environmental conditions. The following evidence supports this: Parental care behaviour: Gambusia affinis exhibits a certain degree of parental care behaviour during the breeding season. During breeding, female fish carry and protect their foetuses until the offspring hatch and enter the water. Although this…	High
	29	6.02	Is the taxon likely to produce viable gametes or propagules in the risk assessment area?	No	Currently, Gambusia affinis has not established a large population in the Xinglinwan Reservoir. It has only been found at one location, and the population density is low. In addition, this study did not catch any Gambusia affinis using traditional methods.	High
	30	6.03	Is the taxon likely to hybridise with native species under natural conditions?	Yes	Natural hybridisation has been confirmed: In their native North America, the distribution ranges of G. affinis and G. holbrooki overlap, and records of natural hybrids exist. The two species can hybridise without human intervention, and hybrid individuals are fertile, indicating the presence of interspecific gene flow. References: Scribner, K. T. & Avise, J. C. (1993). Cytonuclear genetic archite…	High
	31	6.04	Is the taxon likely to be hermaphroditic or to exhibit asexual reproduction?	No	Gambusia affinis reproduces sexually.	High
	32	6.05	Is the taxon dependent on the presence of another species (or specific habitat features) to complete its life cycle?	No	No, Gambusia affinis does not depend on other species or special habitat characteristics to complete its life cycle. Supporting evidence: Wide ecological adaptability: Gambusia affinis is an ovoviviparous fish, whose embryos develop inside the female and do not depend on any external incubation substrate. This allows it to complete its entire life cycle in a variety of aquatic environments, inclu…	High
	33	6.06	Is the taxon likely to produce a large number of offspring or propagules?	Yes	Yes, Gambusia affinis has a very high reproductive capacity and can produce a large number of offspring during its life cycle, which is one of the key ecological characteristics that has made it a widespread invasive species globally. Supporting evidence: High reproductive frequency and number of reproductive cycles per year: Gambusia affinis is an ovoviviparous species, and under suitable condit…	High
	34	6.07	How many time units (days, months, years) does the taxon require to reach the age at first reproduction?	2	1-2 months. Gambusia affinis reaches sexual maturity and begins to reproduce approximately 20-60 days after birth, making it a very precocious fish.	High
	7. Dispersal mechanisms
	35	7.01	How many potential vectors or pathways could the taxon use to disperse within the risk assessment area (with suitable habitats nearby)?	>1	Gambusia affinis has a variety of vectors/pathways for spreading within the risk assessment area (such as Xinglinwan Reservoir), including at least the following five possible pathways. Based on its ecological characteristics and local hydrological connectivity, it has a high potential for spreading. Possible means/pathways of spread (at least five): Natural connectivity of water bodies (streams,…	High
	36	7.02	Will any of these vectors or pathways bring the taxon in close proximity to one or more protected areas?	No	Xinglin Bay area has no natural reserves	Very high
	37	7.03	Does the taxon have a means of actively attaching itself to hard substrata such that it enhances the likelihood of dispersal?	No	Gambusia affinis does not actively adhere to hard substrates and does not have any morphological structures specifically designed for attachment, so it does not spread through attachment mechanisms. Reason: Morphological structure: Gambusia affinis belongs to the ovoviviparous Poeciliidae family. Its body surface is smooth, without sucker-like pelvic fins or similar structures, and it does not ha…	High
	38	7.04	Is natural dispersal of the taxon likely to occur as eggs or as seeds or spores in the risk assessment area?	No	Currently, Gambusia affinis has not established a large population in Xinglinwan Reservoir. It has only been found at one location, and the population density is low, so it has not yet spread naturally.	High
	39	7.05	Is natural dispersal of the taxon likely to occur as larvae or juveniles or as fragments or seedlings in the risk assessment area?	No	Currently, Gambusia affinis has not established a large population in Xinglinwan Reservoir. It has only been found at one location, and the population density is low, so it has not yet formed a natural distribution.	High
	40	7.06	Are any life stages of the taxon likely to migrate into the risk assessment area for reproduction?	No	Currently, Gambusia affinis has not established a large population in Xinglinwan Reservoir. It has only been found at one location, and the population density is low, so it has not yet formed a natural distribution.	High
	41	7.07	Are propagules or eggs of the taxon likely to be dispersed in the risk assessment area by other species?	No	The reproductive bodies or eggs of Gambusia affinis do not depend on other species for dispersal, as this species is viviparous, giving birth to live young directly, without eggs or other forms of reproductive bodies that can separate from the mother. Reasoning: Reproductive method: Gambusia affinis is ovoviviparous, meaning fertilised eggs develop within the mother's body and live fry are direct…	High
	42	7.08	Is dispersal of the taxon along any of the vectors or pathways mentioned in the previous seven Questions (35–41: i.e. either unintentional or intentional) likely to be rapid?	No	Currently, Gambusia affinis has not established a large population in Xinglinwan Reservoir and has only been found at one location, with a very slow rate of spread.	High
	43	7.09	Is dispersal of the taxon density dependent?	No	No, the spread of Gambusia affinis is not constrained by density, as it has a strong ability to spread under both low and high density conditions. Based on the analysis: 1. Gambusia affinis can establish a population and spread outward even at low densities. Gambusia affinis is recognised as an invasive species, and initially only a small number of individuals are needed to quickly establish a po…	High
	8. Tolerance attributes
	44	8.01	Is the taxon able to withstand being out of water for extended periods at some stage of its life cycle?	No	No, Gambusia affinis cannot tolerate prolonged periods out of water at any stage of its life cycle. Analysis: 1. Physiological structure limits its ability to survive dehydration Gambusia affinis is a small freshwater bony fish with no special structure or physiological mechanism to prevent water loss (such as the mucous layer of amphibians or the mucous coating of lungfish during hibernation). T…	Very high
	45	8.02	Is the taxon tolerant of a wide range of water quality conditions?	Yes	Yes, Gambusia affinis can tolerate a variety of water quality environments, including low dissolved oxygen, high ammonia nitrogen, and large pH fluctuations. Analysis: 1. High tolerance to low dissolved oxygen levels Gambusia affinis exhibits auxiliary breathing behaviour, such as frequently surfacing to ingest oxygen-rich gases from the water surface, known as “aquatic surface respiration” (ASR)…	High
	46	8.03	Can the taxon be controlled or eradicated in the wild with chemical, biological or other agents and means?	No	No, Gambusia affinis is difficult to control or eradicate effectively in the wild through chemical, biological or other methods, and existing control measures are mostly limited to localised, short-term effects. Analysis: 1. Chemical methods pose ecological risks and have limited effectiveness Commonly used fish toxins such as rotenone or copper sulphate (CuSO₄) can eliminate G. affinis in small …	High
	47	8.04	Is the taxon likely to benefit from environmental or human disturbance?	Yes	Yes, Gambusia affinis is highly likely to benefit from natural or human-induced disturbances, which often promote its population expansion and competitive advantage. Based on the analysis: 1. High adaptability to environmental disturbances G. affinis has a higher survival rate than native species under conditions of drastic changes in water conditions (such as flooding, water level fluctuations a…	High
	48	8.05	Is the taxon able to tolerate salinity levels that are higher or lower than those found in its usual environment?	No	Yes, Gambusia affinis is a freshwater fish species and cannot tolerate salinity levels significantly higher or lower than its usual environment.	High
	49	8.06	Are there effective natural enemies of the taxon present in the risk assessment area?	Yes	Yes, Gambusia affinis has potential effective natural enemies in the risk assessment area (e.g., Xinglinwan Reservoir), including fish predators, birds, and possible parasites and pathogens. Analysis: 1. Potential fish predators Carnivorous fish widely distributed in freshwater ecosystems in southern China (such as Perciformes fish: Siniperca spp. and Siluridae fish such as Silurus asotus) have b…	High
	C. Climate change
	9. Climate change
	50	9.01	Under the predicted future climatic conditions, are the risks of entry into the risk assessment area posed by the taxon likely to increase, decrease or not change?	Increase	Under projected future climate conditions, the risk of Gambusia affinis entering the risk assessment area is likely to increase. 1. Climate change and climate matching Climate change (e.g., rising temperatures, changing precipitation patterns) may expand the suitable habitat range of Gambusia affinis. Predictions based on climate suitability models (e.g., Venette et al., 2010) indicate that Gambu…	High
	51	9.02	Under the predicted future climatic conditions, are the risks of establishment within the risk assessment area posed by the taxon likely to increase, decrease or not change?	Increase	Under projected future climate conditions, the risk of Gambusia affinis establishing populations in the risk assessment area is likely to increase. Analysis: 1. Impact of climate change on suitable habitat Climate change projections indicate that rising temperatures and changes in precipitation patterns will provide more suitable habitat for Gambusia affinis. Due to the species' euryhalinity and …	High
	52	9.03	Under the predicted future climatic conditions, are the risks of dispersal within the risk assessment area posed by the taxon likely to increase, decrease or not change?	No change	Under the current survey conditions, Gambusia affinis has not yet established a large population and has only been found at one location, without spreading. In addition, the current proliferation of tilapia in Xinglin Bay is very serious, which also relatively restricts the development of Gambusia affinis.	High
	53	9.04	Under the predicted future climatic conditions, what is the likely magnitude of future potential impacts by the taxon on biodiversity or ecosystem integrity and status?	No change	Under the current survey conditions, Gambusia affinis has not yet established a large population and has only been found at one location, so its impact is very small. In addition, the current proliferation of tilapia in Xinglin Bay is very serious, which also relatively restricts the development of Gambusia affinis.	High
	54	9.05	Under the predicted future climatic conditions, what is the likely magnitude of future potential impacts by the taxon on ecosystem structure or function?	No change	Under the current survey conditions, Gambusia affinis has not yet established a large population and has only been found at one location, so its impact is very small. In addition, the current proliferation of tilapia in Xinglin Bay is very serious, which also relatively restricts the development of Gambusia affinis.	High
	55	9.06	Under the predicted future climatic conditions, what is the likely magnitude of future potential impacts by the taxon on ecosystem services and related socio-economic factors?	No change	Under the current survey conditions, Gambusia affinis has not yet established a large population and has only been found at one location, so its impact is very small. In addition, the current proliferation of tilapia in Xinglin Bay is very serious, which also relatively restricts the development of Gambusia affinis.	High
			Statistics
			Scores
			BRA	15.5
			BRA Outcome	Medium
			BRA+CCA	19.5
			BRA+CCA Outcome	Medium
			Score partition
			A. Biogeography/Historical	9.5
			1. Domestication/Cultivation	4
			2. Climate, distribution and introduction risk	4
			3. Invasive elsewhere	1.5
			B. Biology/Ecology	6
			4. Undesirable (or persistence) traits	5
			5. Resource exploitation	0
			6. Reproduction	3
			7. Dispersal mechanisms	-4
			8. Tolerance attributes	2
			C. Climate change	4
			9. Climate change	4
			Answered Questions
			Total	55
			A. Biogeography/Historical	13
			1. Domestication/Cultivation	3
			2. Climate, distribution and introduction risk	5
			3. Invasive elsewhere	5
			B. Biology/Ecology	36
			4. Undesirable (or persistence) traits	12
			5. Resource exploitation	2
			6. Reproduction	7
			7. Dispersal mechanisms	9
			8. Tolerance attributes	6
			C. Climate change	6
			9. Climate change	6
			Sectors affected
			Commercial	8
			Environmental	1
			Species or population nuisance traits	15.5
			Thresholds
			BRA	24.5
			BRA+CCA	26.5
			Confidence
			BRA+CCA	0.78
			BRA	0.78
			CCA	0.75
			Date and Time
		2025-05-07 15:52:06

## Sheet: Screening 9
				AS-ISK v2
			Taxon and Assessor details
			Category	Fishes and Lampreys (freshwater)
			Taxon name	Hybrid tilapia
			Common name	Hybrid tilapia
			Assessor	Feng Shilong
			Risk screening context
			Reason and socio-economic benefits
			Risk assessment area	Xinglin Bay, Xiamen, Fujian
			Taxonomy
			Native range
			Introduced range
			URL
				Response	Justification (references or other information)	Confidence
	A. Biogeography/Historical
	1. Domestication/Cultivation
	1	1.01	Has the taxon been the subject of domestication for at least 20 generations?	Yes	1. Since the 1950s, China has introduced tilapia for aquaculture. Due to its high reproductive capacity, fast growth, omnivorous diet, strong disease resistance, and good meat quality, it has become one of the main freshwater aquaculture species for export and foreign exchange earnings in southern China. 2. After the 1980s, China successively introduced Oreochromis aulonocara and conducted inters…	Very high
	2	1.02	Is the taxon harvested in the wild and likely to be sold or used in its live form?	Yes	Tilapia is an important aquaculture fish species worldwide due to its adaptability, high reproductive capacity, omnivorous diet, strong disease resistance and delicious meat.	Very high
	3	1.03	Does the taxon have invasive races, varieties, sub-taxa or congeners?	Yes	Oreochromis niloticus, Coptodon zillii and Sarotherodon galilaeus are all invasive species.	High
	2. Climate, distribution and introduction risk
	4	2.01	How similar are the climatic conditions between the risk assessment area and the taxon's native range?	Medium	Hybrid tilapia (such as Oreochromis niloticus × Oreochromis aureus) are found in the Xinglin Bay area at moderate levels	High
	5	2.02	What is the quality of the climate matching data?	Medium	Hybrid tilapia are native to Africa, which has a tropical climate.	High
	6	2.03	Is the taxon already present outside of captivity in the risk assessment area?	Yes	A total of 33 hybrid tilapia were found in the Xinglin Bay field sample collection	High
	7	2.04	How many potential vectors could the taxon use to enter the risk assessment area?	>1	1. Some fish escaped when the water in the aquaculture pond was changed 2. Artificial release 3. Waterborne transmission	High
	8	2.05	Is the taxon currently found in close proximity to, and likely to enter, the risk assessment area in the near future (e.g. unintentional or intentional introductions)?	Yes	A total of 33 fish were found during the field sampling in Xinglin Bay.	High
	3. Invasive elsewhere
	9	3.01	Has the taxon become naturalised outside its native range?	Yes	As early as the 1980s, tilapia was successfully farmed in seawater after being acclimatised to salinity (Yao Zongli et al., 2006).	High
	10	3.02	In the taxon's introduced range, are there any known adverse impacts to wild or commercial species?	No	The population density of hybrid tilapia in Xinglin Bay is not yet a significant threat to native fish species.	High
	11	3.03	In the taxon's introduced range, are there any known adverse impacts to aquaculture?	No	The invasive species Hybrid tilapia currently present in Xinglin Bay has not yet harmed aquaculture.	High
	12	3.04	In the taxon's introduced range, are there any known adverse impacts to ecosystem services?	Yes	The invasion of Hybrid tilapia has led to the destruction of biodiversity and a reduction in species diversity, further reducing the variety of fish caught by the fishing industry and small-scale fisheries.	High
	13	3.05	In the taxon's introduced range, are there any known adverse socio-economic impacts?	Yes	Tilapia reproduce prolifically in Xinglin Bay, and large numbers of dead fish often appear at the change of seasons.	High
	B. Biology/Ecology
	4. Undesirable (or persistence) traits
	14	4.01	Is the taxon likely to be poisonous or pose other risks to human health?	No	There are no such records in the literature.	High
	15	4.02	Is the taxon likely to suppress the growth of one or more native species?	Yes	Hybrid tilapia are omnivorous fish, and their few natural enemies and competitive advantage inhibit the growth of local species.	Very high
	16	4.03	Are there any threatened or protected native species that the taxon would parasitise in the risk assessment area?	No	There are no locally protected species in Xinglin Bay.	High
	17	4.04	Is the taxon adaptable in terms of climatic and other environmental conditions, thus enhancing its potential persistence if it has invaded or is likely to invade the risk assessment area?	Yes	In summer, the water temperature in Xinglin Bay can reach around 27°C, which is similar to the temperature conditions in Africa.	High
	18	4.05	Is the taxon likely to disrupt food-web structure or function in aquatic ecosystems if it has invaded or is likely to invade the risk assessment area?	Yes	Tilapia are omnivorous fish, feeding on phytoplankton, zooplankton, benthic organisms, aquatic plants, and suspended debris (Moriarty, 1973; Dourpé et al., 2010). Some studies indicate that omnivorous tilapia can influence lake ecosystems through multiple pathways, exerting significant negative impacts on water quality in shallow lakes (Gupta and Acosta, 2004; Zhang et al., 2017). Tilapia can cau…	Very high
	19	4.06	Is the taxon likely to exert adverse impacts on ecosystem services in the risk assessment area?	Yes	As omnivorous fish, tilapia can influence nutrient concentrations and primary producers in aquatic ecosystems through multiple pathways. Omnivorous tilapia can affect phytoplankton biomass and community structure by influencing nutrient cycling, phytoplankton, and zooplankton. Their overall impact on phytoplankton communities and water transparency varies in both intensity and direction, dependin…	Very high
	20	4.07	Is the taxon likely to host or function as a vector for recognised pests and pathogens that are present in the risk assessment area?	No	No such literature records exist	High
	21	4.08	Is the taxon likely to host or function as a vector for recognised pests and pathogens that are absent in the risk assessment area?	No	No such literature records exist	High
	22	4.09	Is the taxon likely to be released from captivity?	No	Hybrid tilapia have not yet been farmed in captive facilities, but are mostly bred in natural water bodies through interspecific mating.	High
	23	4.1	Is the taxon versatile in habitat use?	Yes	Hybrid tilapia (such as Oreochromis niloticus × Oreochromis aureus) are highly tolerant to low oxygen levels and salinity fluctuations (0–15‰) and reproduce rapidly, making them prone to forming stable populations after escaping into natural waters.	High
	24	4.11	Is it likely that the taxon's mode of existence or behaviours will reduce habitat quality for native species?	Yes	As omnivorous fish, tilapia can influence nutrient concentrations and primary producers in aquatic ecosystems through various pathways. Omnivorous tilapia can affect phytoplankton biomass and community structure by influencing nutrient cycling, phytoplankton, and zooplankton. Their overall impact on phytoplankton communities and water transparency varies in both intensity and direction, depending…	High
	25	4.12	Is the taxon likely to maintain a viable population even when present in low densities (or persist in adverse conditions by way of a dormant form)?	No	Hybrid tilapia can maintain a viable population even at low population densities. Their hybrid vigour and strong adaptability enable them to survive and reproduce in unfavourable environments.	High
	5. Resource exploitation
	26	5.01	Is the taxon likely to put threatened or protected native species under predation or competitive pressure in the risk assessment area?	No	Unprotected species in Xinglin Bay	Medium
	27	5.02	Is the taxon likely to sequester resources to the detriment of native species in the risk assessment area?	Yes	They compete with other fish for natural resources.	High
	6. Reproduction
	28	6.01	Is the taxon likely to exhibit changes in reproductive strategy in response to environmental conditions?	Yes	The activity of tilapia is affected by factors such as light, water temperature and food.	Medium
	29	6.02	Is the taxon likely to produce viable gametes or propagules in the risk assessment area?	Yes	Is it possible for this taxonomic unit to produce viable gametes or propagules in the risk assessment area?	Medium
	30	6.03	Is the taxon likely to hybridise with native species under natural conditions?	No	Tilapia are not sexually isolated and can freely mate with each other, but cannot mate with other species. Hybridisation	High
	31	6.04	Is the taxon likely to be hermaphroditic or to exhibit asexual reproduction?	No	Hybrid tilapia are dioecious and reproduce sexually.	High
	32	6.05	Is the taxon dependent on the presence of another species (or specific habitat features) to complete its life cycle?	No	Hybrid tilapia do not require special habitat conditions to reproduce.	Very high
	33	6.06	Is the taxon likely to produce a large number of offspring or propagules?	Yes	Based on the distribution and abundance of hybrid tilapia in Xinglin Bay, this unit is unlikely to produce a large number of offspring.	Medium
	34	6.07	How many time units (days, months, years) does the taxon require to reach the age at first reproduction?	6	Hybrid tilapia usually reach sexual maturity between 3 and 6 months.	High
	7. Dispersal mechanisms
	35	7.01	How many potential vectors or pathways could the taxon use to disperse within the risk assessment area (with suitable habitats nearby)?	>1	1. Abandonment or escape from aquaculture operations 2. Transportation of fish fry, as they resemble other fish fry in appearance and can easily be mixed with them during transport 3. Uninformed release of fish into the wild without proper identification of invasive species	High
	36	7.02	Will any of these vectors or pathways bring the taxon in close proximity to one or more protected areas?	No	Xinglin Bay does not have a national protected park	High
	37	7.03	Does the taxon have a means of actively attaching itself to hard substrata such that it enhances the likelihood of dispersal?	No	There are no such records in the literature	Medium
	38	7.04	Is natural dispersal of the taxon likely to occur as eggs or as seeds or spores in the risk assessment area?	No	There are no such records in the literature	High
	39	7.05	Is natural dispersal of the taxon likely to occur as larvae or juveniles or as fragments or seedlings in the risk assessment area?	Yes	Hybrid tilapia was found at three of the six locations set up in Xinglin Bay, indicating that it can move between connected water bodies.	High
	40	7.06	Are any life stages of the taxon likely to migrate into the risk assessment area for reproduction?	No	Tilapia has no migration or diffusion mechanism	High
	41	7.07	Are propagules or eggs of the taxon likely to be dispersed in the risk assessment area by other species?	No	No such documentation	High
	42	7.08	Is dispersal of the taxon along any of the vectors or pathways mentioned in the previous seven Questions (35–41: i.e. either unintentional or intentional) likely to be rapid?	Yes	Hybrid tilapia is highly adaptable to the environment and can survive and reproduce in different water conditions	Medium
	43	7.09	Is dispersal of the taxon density dependent?	Yes	The greater the population density, the faster the rate of diffusion	Medium
	8. Tolerance attributes
	44	8.01	Is the taxon able to withstand being out of water for extended periods at some stage of its life cycle?	No	Hybrid tilapia cannot leave the aquatic environment for long periods of time	High
	45	8.02	Is the taxon tolerant of a wide range of water quality conditions?	Yes	Hybrid tilapia are euryhaline fish that can survive and reproduce in fresh water, brackish water and sea water.	High
	46	8.03	Can the taxon be controlled or eradicated in the wild with chemical, biological or other agents and means?	Yes	There is now a large body of research on tilapia that proves that there are solutions, such as chemical methods (Methamidophos), physical methods: killing eggs and destroying nests during the spawning season, biological methods: research in the United States and Australia in recent years has proven that tilapia can be eradicated through genetic methods, but this needs to be researched and verifie…	High
	47	8.04	Is the taxon likely to benefit from environmental or human disturbance?	Yes	Natural events such as floods, heavy rains, and breaches in dikes, as well as human-induced ecological restoration measures, may also indirectly promote the spread of tilapia.	High
	48	8.05	Is the taxon able to tolerate salinity levels that are higher or lower than those found in its usual environment?	Yes	Tilapia have a wide tolerance for salinity and can live in freshwater, brackish water, and seawater.	High
	49	8.06	Are there effective natural enemies of the taxon present in the risk assessment area?	Yes	In water bodies like Xinglin Bay (located in Xiamen City, Fujian Province, China), potential predators of tilapia may include: Large fish: Carnivorous fish such as black fish and catfish may prey on tilapia, especially juveniles. Birds: Some waterbirds, such as herons and kingfishers, may prey on tilapia. Reptiles: Snakes, turtles, and other reptiles may also prey on tilapia. Humans: Human fishin…	High
	C. Climate change
	9. Climate change
	50	9.01	Under the predicted future climatic conditions, are the risks of entry into the risk assessment area posed by the taxon likely to increase, decrease or not change?	Increase	With global warming, winter water temperatures in the Xinglin Bay watershed are rising, and the living environment for hybrid tilapia in Xinglin Bay is gradually improving, increasing the probability of their spread.	High
	51	9.02	Under the predicted future climatic conditions, are the risks of establishment within the risk assessment area posed by the taxon likely to increase, decrease or not change?	Increase	Fish reproductive behaviour is typically related to their long-term living environment and exhibits adaptability and plasticity in response to changes in their reproductive characteristics and external environment [21]. Fish adjust their reproductive strategies, such as reproductive capacity and hatching time, based on factors like the abundance of food in the environment, their own population de…	High
	52	9.03	Under the predicted future climatic conditions, are the risks of dispersal within the risk assessment area posed by the taxon likely to increase, decrease or not change?	No change	Global warming has led to higher water temperatures, which promotes the growth and reproduction of tilapia, but the ability of hybrid tilapia to spread in natural waters, as well as their tolerance to temperature and salinity, still need to be studied.	High
	53	9.04	Under the predicted future climatic conditions, what is the likely magnitude of future potential impacts by the taxon on biodiversity or ecosystem integrity and status?	Higher	Hybrid tilapia may inherit the advantageous traits of their parents (such as Oreochromis niloticus and Coptodon zillii) and further crowd out the ecological niche of native fish species.	High
	54	9.05	Under the predicted future climatic conditions, what is the likely magnitude of future potential impacts by the taxon on ecosystem structure or function?	No change	The impact of hybrid tilapia is not yet known.	High
	55	9.06	Under the predicted future climatic conditions, what is the likely magnitude of future potential impacts by the taxon on ecosystem services and related socio-economic factors?	No change	As a species of tropical origin, tilapia's optimal growth temperature (28–32°C) is highly compatible with the trend of global warming. Studies have shown that for every 1°C increase in water temperature, the proportion of warm-water fish increases significantly, while the habitat of local cold-water fish is reduced. However, the population density of hybrid tilapia is still relatively low.	High
			Statistics
			Scores
			BRA	27.5
			BRA Outcome	High
			BRA+CCA	33.5
			BRA+CCA Outcome	High
			Score partition
			A. Biogeography/Historical	15.5
			1. Domestication/Cultivation	4
			2. Climate, distribution and introduction risk	4
			3. Invasive elsewhere	7.5
			B. Biology/Ecology	12
			4. Undesirable (or persistence) traits	6
			5. Resource exploitation	2
			6. Reproduction	1
			7. Dispersal mechanisms	0
			8. Tolerance attributes	3
			C. Climate change	6
			9. Climate change	6
			Answered Questions
			Total	55
			A. Biogeography/Historical	13
			1. Domestication/Cultivation	3
			2. Climate, distribution and introduction risk	5
			3. Invasive elsewhere	5
			B. Biology/Ecology	36
			4. Undesirable (or persistence) traits	12
			5. Resource exploitation	2
			6. Reproduction	7
			7. Dispersal mechanisms	9
			8. Tolerance attributes	6
			C. Climate change	6
			9. Climate change	6
			Sectors affected
			Commercial	12
			Environmental	8
			Species or population nuisance traits	19.5
			Thresholds
			BRA	24.5
			BRA+CCA	26.5
			Confidence
			BRA+CCA	0.75
			BRA	0.74
			CCA	0.75
			Date and Time
		2025-03-18 15:45:42

## Sheet: Screening 10
				AS-ISK v2
			Taxon and Assessor details
			Category	Fishes and Lampreys (freshwater)
			Taxon name	Micropterus salmoides
			Common name	California bass
			Assessor	Feng Shilong
			Risk screening context
			Reason and socio-economic benefits
			Risk assessment area	Xinglin Bay, Xiamen, Fujian
			Taxonomy
			Native range
			Introduced range
			URL
				Response	Justification (references or other information)	Confidence
	A. Biogeography/Historical
	1. Domestication/Cultivation
	1	1.01	Has the taxon been the subject of domestication for at least 20 generations?	Yes	Macropterus salmoides was introduced to coastal areas for farming at a very early stage.	Very high
	2	1.02	Is the taxon harvested in the wild and likely to be sold or used in its live form?	Yes	Macropterus salmoides has high economic value for farming.	Very high
	3	1.03	Does the taxon have invasive races, varieties, sub-taxa or congeners?	No	There are no such records in the literature, and no invasive variants have been found so far.	High
	2. Climate, distribution and introduction risk
	4	2.01	How similar are the climatic conditions between the risk assessment area and the taxon's native range?	Medium	The climate is hotter.	Medium
	5	2.02	What is the quality of the climate matching data?	Medium	The climate is hotter.	Medium
	6	2.03	Is the taxon already present outside of captivity in the risk assessment area?	Yes	Macropterus salmoides has been caught in the wild in Xinglin Bay, and there are documented records of Macropterus salmoides growing extensively in natural freshwater bodies in Guangdong, Jiangsu, Fujian and other provinces.	High
	7	2.04	How many potential vectors could the taxon use to enter the risk assessment area?	>1	1. Escape from aquaculture; 2. Artificial release.	Very high
	8	2.05	Is the taxon currently found in close proximity to, and likely to enter, the risk assessment area in the near future (e.g. unintentional or intentional introductions)?	Yes	Macropterus salmoides has been found in the Jiulong River basin in Fujian, and may enter Xinglin Bay in the future.	High
	3. Invasive elsewhere
	9	3.01	Has the taxon become naturalised outside its native range?	Yes	Macropterus salmoides has invaded coastal cities in Guangxi, Guangdong, Fujian, etc.	Very high
	10	3.02	In the taxon's introduced range, are there any known adverse impacts to wild or commercial species?	No	The population is too small to have a significant impact.	High
	11	3.03	In the taxon's introduced range, are there any known adverse impacts to aquaculture?	No	The population is too small to have a significant impact.	High
	12	3.04	In the taxon's introduced range, are there any known adverse impacts to ecosystem services?	No	The population is too small to have a significant impact.	High
	13	3.05	In the taxon's introduced range, are there any known adverse socio-economic impacts?	No	The population is too small to have a significant impact.	High
	B. Biology/Ecology
	4. Undesirable (or persistence) traits
	14	4.01	Is the taxon likely to be poisonous or pose other risks to human health?	No	Macropterus salmoides is non-toxic and does not pose a threat to human health.	High
	15	4.02	Is the taxon likely to suppress the growth of one or more native species?	Yes	The population is too small to suppress the growth of local species.	High
	16	4.03	Are there any threatened or protected native species that the taxon would parasitise in the risk assessment area?	No	There are no local protected species.	High
	17	4.04	Is the taxon adaptable in terms of climatic and other environmental conditions, thus enhancing its potential persistence if it has invaded or is likely to invade the risk assessment area?	Yes	It can survive in water temperatures ranging from 1 to 36°C and begins feeding at temperatures above 10°C. Under normal living conditions, the dissolved oxygen requirement in the water is above 4 mg/L. When the dissolved oxygen is below 2 mg/L, the young fish will float to the surface. Macropterus salmoides has a wide range of salinity adaptability and can live not only in fresh water but also in…	High
	18	4.05	Is the taxon likely to disrupt food-web structure or function in aquatic ecosystems if it has invaded or is likely to invade the risk assessment area?	No	Currently, the number of Macropterus salmoides is too small to establish a population and cause adverse effects.	High
	19	4.06	Is the taxon likely to exert adverse impacts on ecosystem services in the risk assessment area?	No	Currently, the number of Macropterus salmoides is too small to establish a population and cause adverse effects.	High
	20	4.07	Is the taxon likely to host or function as a vector for recognised pests and pathogens that are present in the risk assessment area?	No	Macropterus salmoides will not act as a vector for harmful organisms or pathogens.	High
	21	4.08	Is the taxon likely to host or function as a vector for recognised pests and pathogens that are absent in the risk assessment area?	No	Macropterus salmoides will not act as a vector for harmful organisms or pathogens.	High
	22	4.09	Is the taxon likely to be released from captivity?	No	Macropterus salmoides will not grow to a size large enough to be released.	High
	23	4.1	Is the taxon versatile in habitat use?	No	Macropterus salmoides mainly inhabits warm lakes and shallow ponds, preferring sandy or silty, low-turbidity, still water environments, and especially likes to live in groups in clear, slow-flowing water. Through artificial breeding and domestication, it has been able to adapt to slightly fertile water quality. In ponds, it generally activities in the middle and lower water layers, often hiding i…	High
	24	4.11	Is it likely that the taxon's mode of existence or behaviours will reduce habitat quality for native species?	Yes	Macropterus salmoides is an omnivorous fish that mainly feeds on meat. Newly hatched fry feed on rotifers and acorn larvae, while juveniles mainly feed on branchiopods and young fish mainly feed on copepods. Juveniles 3.5 cm long begin to feed on small fish, and when food is scarce, cannibalism often occurs. They are highly predatory and have a large appetite. When water temperatures exceed 25°C,…	Very high
	25	4.12	Is the taxon likely to maintain a viable population even when present in low densities (or persist in adverse conditions by way of a dormant form)?	Yes	They can survive in water temperatures ranging from 1 to 36°C and begin feeding at temperatures above 10°C. Under normal living conditions, the dissolved oxygen requirement in the water is above 4 mg/L. When the dissolved oxygen is below 2 mg/L, the young fish will float to the surface. Macropterus salmoides has a wide range of salinity adaptability and can live not only in fresh water but also i…	Very high
	5. Resource exploitation
	26	5.01	Is the taxon likely to put threatened or protected native species under predation or competitive pressure in the risk assessment area?	No	The current population of Macropterus salmoides is too small to pose a threat. Furthermore, there are no protected species in the local area.	High
	27	5.02	Is the taxon likely to sequester resources to the detriment of native species in the risk assessment area?	No	Macropterus salmoides is currently too small in number to pose a threat.	High
	6. Reproduction
	28	6.01	Is the taxon likely to exhibit changes in reproductive strategy in response to environmental conditions?	Yes	Cooke et al. (2002) pointed out in Environmental Biology of Fishes that Macropterus salmoides exhibits strong ‘behavioural flexibility’ during the breeding season, such as changing the nesting time, the number of nest changes, and the nesting water depth to adapt to different hydrological conditions. Philipp et al. (1997) suggested that populations in some waters may respond to human disturbance …	High
	29	6.02	Is the taxon likely to produce viable gametes or propagules in the risk assessment area?	No	Macropterus salmoides was not caught using traditional methods in the Xinglinwan Reservoir, but was detected using the Edna method, indicating that it has not yet formed a population and produced viable gametes, but may have been released or escaped from aquaculture into the Xinglinwan Reservoir.	High
	30	6.03	Is the taxon likely to hybridise with native species under natural conditions?	No	There are no records in the literature that Macropterus salmoides can naturally hybridise with local species.	High
	31	6.04	Is the taxon likely to be hermaphroditic or to exhibit asexual reproduction?	No	Macropterus salmoides is dioecious and reproduces sexually. The male digs a pit with its tail, builds a nest, and lures the female into the nest to lay eggs. After the female lays eggs, she is chased away by the male, who is responsible for guarding the fertilised eggs until they hatch. A female weighing 1 kg can carry 40,000 to 100,000 eggs. The eggs are sticky but have weak adhesive properties.…	Very high
	32	6.05	Is the taxon dependent on the presence of another species (or specific habitat features) to complete its life cycle?	No	The male digs a pit with its tail, builds a nest, and then lures the female into the nest to lay eggs. After the female lays her eggs, she is chased away by the male, who then guards the fertilised eggs until they hatch. A female fish weighing 1 kilogram can carry 40,000 to 100,000 eggs. The eggs are adhesive but have weak adhesive strength. The eggs are non-adhesive and sink, with a diameter of …	Very high
	33	6.06	Is the taxon likely to produce a large number of offspring or propagules?	Yes	The breeding season for Macropterus salmoides is from March to June, with the peak spawning period in mid- to late April. Female fish carry 40,000 to 100,000 eggs.	High
	34	6.07	How many time units (days, months, years) does the taxon require to reach the age at first reproduction?	2	24 months, 2 years	High
	7. Dispersal mechanisms
	35	7.01	How many potential vectors or pathways could the taxon use to disperse within the risk assessment area (with suitable habitats nearby)?	>1	Introduction into water bodies: With water exchange and ship transport, Macropterus salmoides may be unintentionally introduced into new waters. Fishing and release: Fishing enthusiasts catch Macropterus salmoides in other locations and return them to their original waters, or release them in other areas. Environmental changes: Water movement caused by climate change or engineering activities may…	High
	36	7.02	Will any of these vectors or pathways bring the taxon in close proximity to one or more protected areas?	No	There are no protected areas around the Xinglinwan area.	High
	37	7.03	Does the taxon have a means of actively attaching itself to hard substrata such that it enhances the likelihood of dispersal?	No	Macropterus salmoides does not have the behavioural or morphological characteristics to actively attach to hard substrates, and its spread does not depend on attachment, but rather on swimming and human factors. **Therefore, this taxonomic unit does not show significant performance in terms of the ‘attachment and spread’ propagation strategy.	Very high
	38	7.04	Is natural dispersal of the taxon likely to occur as eggs or as seeds or spores in the risk assessment area?	No	As a fish species, Macropterus salmoides does not have the ability to spread naturally through eggs or seeds/spores. In particular, egg-laying fish such as Macropterus salmoides and tilapia are almost unable to spread naturally across regions in the form of eggs.	Very high
	39	7.05	Is natural dispersal of the taxon likely to occur as larvae or juveniles or as fragments or seedlings in the risk assessment area?	Yes	Macropterus salmoides has the following biological characteristics that enable it to spread through the larval stage in environments with water connectivity: The eggs are sinking eggs, laid in nests at the bottom of water bodies, guarded by males, and hatch into buoyant larvae; Early-stage larvae are buoyant and can drift short distances with the current after the parent fish abandon the nest, es…	High
	40	7.06	Are any life stages of the taxon likely to migrate into the risk assessment area for reproduction?	No	Macropterus salmoides does not migrate or disperse.	High
	41	7.07	Are propagules or eggs of the taxon likely to be dispersed in the risk assessment area by other species?	No	Macropterus salmoides does not rely on other species for dispersal.	High
	42	7.08	Is dispersal of the taxon along any of the vectors or pathways mentioned in the previous seven Questions (35–41: i.e. either unintentional or intentional) likely to be rapid?	Yes	It can survive in water temperatures ranging from 1 to 36°C and begins feeding at temperatures above 10°C. Under normal living conditions, dissolved oxygen in the water must be above 4 mg/L. When dissolved oxygen is below 2 mg/L, juvenile fish will float to the surface. Macropterus salmoides is highly adaptable to salinity and can live not only in fresh water but also in brackish water with a sal…	High
	43	7.09	Is dispersal of the taxon density dependent?	Yes	The greater the population density, the faster the spread.	High
	8. Tolerance attributes
	44	8.01	Is the taxon able to withstand being out of water for extended periods at some stage of its life cycle?	No	Macropterus salmoides cannot leave the water environment for long periods of time.	Very high
	45	8.02	Is the taxon tolerant of a wide range of water quality conditions?	No	Macropterus salmoides is relatively tolerant of the aquatic environment, but still needs to grow in suitable water quality conditions. The optimal conditions for their survival include sufficient oxygen, a pH value of approximately 6.5 to 8, and a water temperature of 22 to 28 degrees Celsius. Although they have a certain degree of tolerance, if the aquatic environment deviates too much from thes…	High
	46	8.03	Can the taxon be controlled or eradicated in the wild with chemical, biological or other agents and means?	No	Macropterus salmoides cannot generally be removed by chemical means, as chemical methods are mainly used to remove pests and pathogens, not fish. Macropterus salmoides is a fish species, and if it needs to be dealt with or removed, physical methods such as capture, release or removal are usually required.	High
	47	8.04	Is the taxon likely to benefit from environmental or human disturbance?	Yes	The establishment of reservoirs will be more conducive to the survival and reproduction of Macropterus salmoides in still water environments.	High
	48	8.05	Is the taxon able to tolerate salinity levels that are higher or lower than those found in its usual environment?	No	The salt tolerance of Macropterus salmoides is 10%.	High
	49	8.06	Are there effective natural enemies of the taxon present in the risk assessment area?	No	As an alien species, Macropterus salmoides has almost no natural enemies in Chinese waters, especially in remote streams with good water quality, where it can cause the extinction of small fish in the waters, leading to regional ecological damage.	High
	C. Climate change
	9. Climate change
	50	9.01	Under the predicted future climatic conditions, are the risks of entry into the risk assessment area posed by the taxon likely to increase, decrease or not change?	No change	The climate of Xinglin Bay is not suitable for the growth of Macropterus salmoides.	High
	51	9.02	Under the predicted future climatic conditions, are the risks of establishment within the risk assessment area posed by the taxon likely to increase, decrease or not change?	No change	Macropterus salmoides still finds it difficult to overwinter and reproduce in Xinglin Bay Reservoir	High
	52	9.03	Under the predicted future climatic conditions, are the risks of dispersal within the risk assessment area posed by the taxon likely to increase, decrease or not change?	No change	Macropterus salmoides still finds it difficult to overwinter in Xinglin Bay Reservoir	High
	53	9.04	Under the predicted future climatic conditions, what is the likely magnitude of future potential impacts by the taxon on biodiversity or ecosystem integrity and status?	No change	The population is too small to form a colony	High
	54	9.05	Under the predicted future climatic conditions, what is the likely magnitude of future potential impacts by the taxon on ecosystem structure or function?	No change	The population is too small to form a colony	High
	55	9.06	Under the predicted future climatic conditions, what is the likely magnitude of future potential impacts by the taxon on ecosystem services and related socio-economic factors?	No change	The population is too small to have a significant socio-economic impact	High
			Statistics
			Scores
			BRA	14.5
			BRA Outcome	Medium
			BRA+CCA	14.5
			BRA+CCA Outcome	Medium
			Score partition
			A. Biogeography/Historical	7.5
			1. Domestication/Cultivation	2
			2. Climate, distribution and introduction risk	4
			3. Invasive elsewhere	1.5
			B. Biology/Ecology	7
			4. Undesirable (or persistence) traits	4
			5. Resource exploitation	0
			6. Reproduction	1
			7. Dispersal mechanisms	0
			8. Tolerance attributes	2
			C. Climate change	0
			9. Climate change	0
			Answered Questions
			Total	55
			A. Biogeography/Historical	13
			1. Domestication/Cultivation	3
			2. Climate, distribution and introduction risk	5
			3. Invasive elsewhere	5
			B. Biology/Ecology	36
			4. Undesirable (or persistence) traits	12
			5. Resource exploitation	2
			6. Reproduction	7
			7. Dispersal mechanisms	9
			8. Tolerance attributes	6
			C. Climate change	6
			9. Climate change	6
			Sectors affected
			Commercial	9
			Environmental	1
			Species or population nuisance traits	10.5
			Thresholds
			BRA	24.5
			BRA+CCA	26.5
			Confidence
			BRA+CCA	0.79
			BRA	0.8
			CCA	0.75
			Date and Time
		2025-06-07 17:16:19
